# Supplementary material for: Deltaproteobacteria and Spirochaetes-Like Bacteria Are Abundant Putative Mercury Methylators in Oxygen-Deficient Water and Marine Particles in the Baltic Sea
Source: Front Microbiol. 2020 Sep 22;11:574080. doi: 10.3389/fmicb.2020.574080 (PMC7536318; doi:10.3389/fmicb.2020.574080)
Supplement: DATASHEET S1 — HMM profiles of hgcAB amino acid sequences modified from Podar et al. (2015). [file Table_1.XLSX]

## Sheet: Datasheet_S1
>Nitrospina_sp._SCGC_AAA288_L16__unscreened__01956_Corrinoid/ironsulfur_protein_large_subunit
-----------------------------------------------------------------------------------------------------------------MIN----------------------------------------------------WIKDIYQTLFRFA----RFPCE-----------------------------------------------------------------
>delta_proteobacterium_PSCGC_5419__unscreened__00483_Demethylmenaquinone_methyltransferase
MVGSSKENEIAMFSYIFMKILESRPHRYDWGIDFLTKGQAGKTKEHVVANFVRSGMAVLDVGCGTGDLAVRAAQAGAFVTGVDISEGMLAVAQERVKENGLENKVVLHHAGVVEIDSLFDEKSFDLITSTLVMSELYAEEREWALRQLLRILKPDGKFLVVSEVRPKHFWKRAIYYALRFPLALITYLISQTGTKPVWNIADEMRQAGFEITEERYSFLESFVTVIARRSEVAQPTAVARVMKPDQDRSQIKSLFDFCGRWFPNPVVPGLRRIGTPDR-DSPIFVTGNFHLTVRRVERAL--TSQNCYLLVVQSKGINVWCASAGGEMNTHSII-TALKTS--DIANLVDHRELILPQLSAPGIDTNLLKKVSGWKGKWGPVYASSLPELIANGHTK-T…
>delta_proteobacterium_PSCGC_5451__unscreened__01430_Demethylmenaquinone_methyltransferase
MVGSSKENEIAMFSYIFMKILESRPHRYDWGIDFLTKGQAGKTKEHVVANFVRSGMAVLDVGCGTGDLAVRAAQAGAFVTGVDISEGMLAVAQERVKENGLENKVVLHHAGVVEIDSLFDEKSFDLITSTLVMSELYAEEREWALRQLLRILKPDGKFLVVSEVRPKHFWKRAIYYALRFPLALITYLISQTGTKPVWNIADEMRQAGFEITEERYSFLESFVTVIARRSEVAQPTAVARVMKPDQDRSQIKSLFDFCGRWFPNPVVPGLRRIGTPDR-DSPIFVTGNFHLTVRRVERAL--TSQNCYLLVVQSKGINVWCASAGGEMNTHSII-TALKTS--DIANLVDHRELILPQLSAPGIDTNLLKKVSGWKGKWGPVYASSLPELIANGHTK-T…
>Chrysiogenes
-------------------------------------------------------------------------------------------------------MTTPTLL---HFG----------------------------------------------------LKDFWLAFWQWMRSYRLFEQIP-----------------------------------------------------------------
>OP8_bacterium_SCGC_AAA252_F08
------------------------------------------------------------------------------------------------MKIFEYIIFNIVES---LLR---------------------------------------------------------------------FFPVPSK---------------------------------------------------------------
>Atribacteria_bacterium_SCGC_AAA252M02_OP9
------------------------------------------------------------------------------------------------MNIFKYIIINIIET---LLR----------------------------------------------------M---------------LPFPCK-----------------------------------------------------------------
>Pyrococcus_furiosus_DSM_3638
-------------------------------------------------------------------------------------------------------VL--------RYI----------------------------------------------------LVNVVGTL-----LRAFPMPCR-----------------------------------------------------------------
>Desulfovibrio_vietnamensis_DSM_10520_03179_hypothetical_protein
------------------------------MGQNEEQYSTIHKREDDVSSMEGAYCLIDPRAAIWGEEPGKGPHTRVDFPPQQRAGFTLCPFVKEFIKVGRR-HVPRVKP---YLS----------------------------------------------------LRDMGEMVLAGLGVLRASHVVA-----------------------------------------------------------------
>Desulfovibrio_bizertensis_DSM_18034_00193_Corrinoid/ironsulfur_protein_large_subunit
-----------------------------MVREQRQNSELSKPVAEGSSVNEGAFCYIKPGSAVRGEIPGCGMRPGTVFGPEDKPGYKVCHFVREFVHTKVG-VVPRLMA---YLK----------------------------------------------------WRDRLGNALARLGLAGDWYKVV-----------------------------------------------------------------
>Atribacteria_bacterium_SCGC_AAA255N14_SAK_001_136
-----------------------------------------------------------------------------------------------MKIEEKQTEFYVCDS---IIT----------------------------------------------------LANRWDHFLARFGWRRNHRRVK-----------------------------------------------------------------
>Candidatus_Methanosphaerula_palustris_E19c
--------------------------------------------------------------------------------------------------------MMQTTS---RLS----------------------------------------------------SADRRDHLLARLGVDRMGHLVR-----------------------------------------------------------------
>Methanomassiliicoccus_luminyensis_B10
------------------------------------------------------------------------------------------------------MDLFTTTS---ELT----------------------------------------------------GRDRREHLQARLGYRRMDHRVE-----------------------------------------------------------------
>Candidatus_Methanoregula_boonei_6A8
-------------------------------------------------------------------------------------MAKGHCSCDCSPQVPGGVQEFLYASP--AIT----------------------------------------------------FADRWDHFKARWGVHRMGHIVQ-----------------------------------------------------------------
>Methanolobus_tindarius
-----------------------------------------------------------------------MDKTRDTDSRYSPESKDDAGQFIQTISLEKSSPAPEIRETTSLIT----------------------------------------------------FNDRLDHFLAHWGVNRMKHRID-----------------------------------------------------------------
>Methanospirillum_hungatei_JF1
-------------------------------------------------------------------------------------METSCCCSCSEPDTACSYSIPQTDS---NIT----------------------------------------------------IANRIDHILARWGYKRSGHVVR-----------------------------------------------------------------
>Methanolobus_psychrophilus_R15
----------------------------------------------------------------------MDDDKKSSLSCSCASGYDTTSFIDLTHNKLVS-ELRTVTG---KLT----------------------------------------------------LNDRFDHFLARWGMNRMGHIVK-----------------------------------------------------------------
>Methanomethylovorans_hollandica
----------------------------------------------------------------------MTSEKNSSASCSCAPRSDKNQFITLTSKMQAS-EILTTTS---GLT----------------------------------------------------LKNRLDHVFARLGVNRTGHTVK-----------------------------------------------------------------
>Methanofollis_liminatans_GKZPZ
------------------------------------------------------------------------------------MAQTDCDCCPESAPCDCTQGVPEVRTTDSLIT----------------------------------------------------LAHRLDHVLARWGVDRMGHRVE-----------------------------------------------------------------
>Methanocorpusculum
-----------------------------------------------------------------------MKITETSGSCCSCSSTSGDQTCGCSWNCCQNTSIQTTTS---RII----------------------------------------------------FADRLDHLLARLGWRRSEHRVE-----------------------------------------------------------------
>Methanoregula_formicicum_SMSP
--------------------------------------------------------------------MKGGNDMEQSKNPCTCMPELQTRSCGCQESALKPAGIRTTDS---TIT----------------------------------------------------FANRFDHFLARWSWKREAHRVE-----------------------------------------------------------------
>Methanocella_paludicola_SANAE
-----------------------------------------------------------------------------------------------MAESISVSKIVRTTS---TLT----------------------------------------------------LKDRLDHFMTRWGYRRAYHRVE-----------------------------------------------------------------
>Methanocella_arvoryzae_MRE50
-----------------------------------------------------------------------------------------------MEASLAKSTVTEIDS---EIT----------------------------------------------------WKNRFDHFLARWSWKRNEHLVE-----------------------------------------------------------------
>Uncultured_methanogenic_archaeon_RCI
-----------------------------------------------------------------------------------------------MEASLAKSTVTEIDS---EIT----------------------------------------------------WKNRFDHFLARWSWKRNEHLVE-----------------------------------------------------------------
>Desulfarculus_sp._SPR_03238_acetylCoA_decarbonylase/synthase_complex_subunit_gamma
--------------------------------------------------------------------------------------------------------VPLVAT---DLS----------------------------------------------------LKDRLYGCLVRWGINRMNYPVR-----------------------------------------------------------------
>uncultured_bacterium_ACD79
------------------------------------------------------------------------------------------------------------------LS----------------------------------------------------REDYIGHFKARLNINRMNYKIP-----------------------------------------------------------------
>Dethiobacter_alkaliphilus_AHT_1
---------------------------------------------------------------MEKNKPCCAPKCCDTAQSFESQNSNFPSWVVDEIDTPIG-KIPRIKT---QTD----------------------------------------------------FSDALGALKVRLGINRDNYKVP-----------------------------------------------------------------
>Desulfovibrio_halophilus_DSM_5663_01439_Corrinoid/ironsulfur_protein_large_subunit
------------------------------------------------------------------------------------------------METSAG-TVPRISS---RIR----------------------------------------------------FKDHLGTFLVRTGFLRTNYRVT-----------------------------------------------------------------
>Desulfovibrio_oyclinae_DSM_11498
------------------------------------------------------------------------------------------------METPAG-TVPRISS---KIR----------------------------------------------------FKDHFGTFLVRTGFIRTNYRVT-----------------------------------------------------------------
>Desulfovibrio_oxyclinae_DSM_11498_02515_Corrinoid/ironsulfur_protein_large_subunit
------------------------------------------------------------------------------------------------METPAG-TVPRISS---KIR----------------------------------------------------FKDHFGTFLVRTGFIRTNYRVT-----------------------------------------------------------------
>Desulfotignum_balticum_DSM_7044
----------------------------MKIRPMDTRSDNPTQDPFQKKGPGLSTNDVQLMPSMDMPGLLCASEETRPMAAYDRPGYELCRYVDHFMETDAG-PVPVIRP---DLE----------------------------------------------------KKDRLSTIAVRCGIRRDKYLVS-----------------------------------------------------------------
>Desulfotignum_balticum_DSM_7044_03797_Corrinoid/ironsulfur_protein_large_subunit
----------------------------MKIRPMDTRSDNPTQDPFQKKGPGLSTNDVQLMPSMDMPGLLCASEETRPMAAYDRPGYELCRYVDHFMETDAG-PVPVIRP---DLE----------------------------------------------------KKDRLSTIAVRCGIRRDKYLVS-----------------------------------------------------------------
>Desulfotignum_phosphitoidans_FiPS_3_2523424908
----------------------------MKILPMAIRSDNSTQNPFQKKGPGLSTNNVQLMPSMNMPGLTCATEETRPMAAYDRPGYELCRYVDHFMETDAG-PVPVIRP---DLD----------------------------------------------------KKDRLSTIAVRCGIRRDKYLVS-----------------------------------------------------------------
>Desulfotignum_phosphitoxidans_FiPS_3__DSM_13687_00638_Corrinoid/ironsulfur_protein_large_subunit
----------------------------MKILPMAIRSDNSTQNPFQKKGPGLSTNNVQLMPSMNMPGLTCATEETRPMAAYDRPGYELCRYVDHFMETDAG-PVPVIRP---DLD----------------------------------------------------KKDRLSTIAVRCGIRRDKYLVS-----------------------------------------------------------------
>Desulfotignum_phosphitoxidans_FiPS_3__DSM_13687_07733_Corrinoid/ironsulfur_protein_large_subunit
----------------------------MKILPMAIRSDNSTQNPFQKKGPGLSTNNVQLMPSMNMPGLTCATEETRPMAAYDRPGYELCRYVDHFMETDAG-PVPVIRP---DLD----------------------------------------------------KKDRLSTIAVRCGIRRDKYLVS-----------------------------------------------------------------
>Desulfobacula_phenolica_DSM_3384_01685_Corrinoid/ironsulfur_protein_large_subunit
---------------------------------MKTSGECDCNEQPFQKSLNISSFGVHIMSSMEVVTSACSSEMSNPEKNHEKPGFKLCSYVYKFIQTDAG-PIPIIKS---RLG----------------------------------------------------KKDLFSTFYVRCGINRHKYTVS-----------------------------------------------------------------
>Desulfospira_joergensenii_DSM_10085_2523531012
-------------------------------MDKTKQKKSEAPGPSGFSGRNLSILPSMPSQENSDLSCCGSGVREPALPGDQKPGYALCSHVEDFLPTHAG-RVPIIKT---RLN----------------------------------------------------REDLFSTFYVRCGIGRDDYRVA-----------------------------------------------------------------
>Desulfospira_joergensenii_DSM_10085_02995_Corrinoid/ironsulfur_protein_large_subunit
-------------------------------MDKTKQKKSEAPGPSGFSGRNLSILPSMPSQENSDLSCCGSGVREPALPGDQKPGYALCSHVEDFLPTHAG-RVPIIKT---RLN----------------------------------------------------REDLFSTFYVRCGIGRDDYRVA-----------------------------------------------------------------
>Desulfomicrobium_escambiense
--------------------------------------------------------------------------------VDDLPGYRIEPYVEAFTPTAAG-RIPRLRT---SPT----------------------------------------------------AQDRLGTCRARLGLDRNHYTVN-----------------------------------------------------------------
>Desulfomicrobium_escambiense_DSM_10707_03306_Corrinoid/ironsulfur_protein_large_subunit
--------------------------------------------------------------------------------VDDLPGYRIEPYVEAFTPTAAG-RIPRLRT---SPT----------------------------------------------------AQDRLGTCRARLGLDRNHYTVN-----------------------------------------------------------------
>Desulfomicrobium_apsheronum_DSM_5918_02966_Corrinoid/ironsulfur_protein_large_subunit
--------------------------------------------------------------------------------VDDLAGYRIEPYVDGFLPTAHA-RVPRVRT---RPT----------------------------------------------------RLDRLGTCRARLGLDRNNYTVN-----------------------------------------------------------------
>Desulfomicrobium_baculatuM
--------------------------------------------------------------------------------MDDLAGYRIEPYVDGFLPTAAG-RIPRVRT---SPT----------------------------------------------------AWDRLGTCRARLGLDRNNYTVN-----------------------------------------------------------------
>Desulfomicrobium_baculatum_X__DSM_4028_00390_Corrinoid/ironsulfur_protein_large_subunit
--------------------------------------------------------------------------------VDDLAGYRIEPYVDGFLPTAAG-RIPRVRT---SPT----------------------------------------------------AWDRLGTCRARLGLDRNNYTVN-----------------------------------------------------------------
>Desulfonatronum_thiosulfatophilum_ASO4_2_01161_Corrinoid/ironsulfur_protein_large_subunit
--------------------------------------------------------------------------------------------VDGFIPTPSG-RVPRVRS---SPT----------------------------------------------------FRDRLGDCRARLGLCRNTYTVN-----------------------------------------------------------------
>Desulfonatronum_thiosulfatophilum_ASO4_2_01162_hypothetical_protein
---------------------------------------------------------------------------------------------------------------------------------------------------------------------------------------------------------------------------------------------------------------
>Desulfonatronum_thiodismutans_MLF_1_01299_Corrinoid/ironsulfur_protein_large_subunit
--------------------------------------------------------------------------------------------VDGFIAVPPG-RVPRVRV---RPT----------------------------------------------------IWDRLGDCRARLGLDRNNYTVN-----------------------------------------------------------------
>Desulfonatronum_lacustre_Z7951
--------------------------------------------------------------------------------------------MDGFITTPPG-RVPRVRT---CPT----------------------------------------------------LWDRLGDCRARLGLDRNNYTVN-----------------------------------------------------------------
>Desulfonatronum_lacustre_Z_7951__DSM_10312_00124_Corrinoid/ironsulfur_protein_large_subunit
--------------------------------------------------------------------------------------------VDGFITTPPG-RVPRVRT---CPT----------------------------------------------------LWDRLGDCRARLGLDRNNYTVN-----------------------------------------------------------------
>Desulforhopalus_singaporensis_DSM_12130_03300_hypothetical_protein
---------------------------------------------------------------------------------------------------------------------------------------------------------------------------------------------------------------------------------------------------------------
>Desulfovibrio_inopinatus_DSM_10711
-------------------------------------------------------------------------------------------------------------------------------------------------------------------------------MFARLG-GRTNYKIV-----------------------------------------------------------------
>Desulfovibrio_inopinatus_DSM_10711_03274_acetylCoA_decarbonylase/synthase_complex_subunit_gamma
------------------------------------------------------------------------------------------------------------------------------------------------------------------------MFARLG--------GRTNYKIV-----------------------------------------------------------------
>Desulfocurvus_vexinensis_DSM_17965
--------------------------------------------------------------------------------------------VLGFLPTAAG-AVPRVDT---RLG----------------------------------------------------ARDGLGTALARLGAVRDDYKVV-----------------------------------------------------------------
>Desulfovibrio_longus_DSM_6739_2523631744
----------------------------------------------------------------------------------------MLPFVREFVETPAG-PVPRVRT---RPD----------------------------------------------------WRDRFGTLRARLGF-RNDYKIV-----------------------------------------------------------------
>Desulfovibrio_longus_DSM_6739_00844_Corrinoid/ironsulfur_protein_large_subunit
----------------------------------------------------------------------------------------VLPFVREFVETPAG-PVPRVRT---RPD----------------------------------------------------WRDRFGTLRARLGF-RNDYKIV-----------------------------------------------------------------
>Olavius
------------------------------MSELKPPQDECCAAGAACCPPENPTALQPFTMAAASDAVCCGEPPGPRSNPDEKPGYELQHYVDSFLDSPMG-QIPRVKT---GLE----------------------------------------------------PADFRGTIKARLGLRGTEYKIA-----------------------------------------------------------------
>Desulfoblbus_japonicus
---------------------------------------------------------------------------------------------------------------------------------------------------------------------------------------------------------------------------------------------------------------
>Desulfobulbus_japonicus_DSM_18378_01609_Corrinoid/ironsulfur_protein_large_subunit
---------------------------------------------------------------------------------------------------------------------------------------------------------------------------------------------------------------------------------------------------------------
>Desulfofustis_glycolicus_DSM_9705_03934_Corrinoid/ironsulfur_protein_large_subunit
--------------------------------------------------------------------------------------------------------VPQVAT---RPD----------------------------------------------------RHDRLGAFLTRLGPIRNHYKVV-----------------------------------------------------------------
>Desulfovibrio_desulfuricans_ND132
--------------------------------------------------------------------------------------------MDGFARTAAG-PVPRVRT---YLR----------------------------------------------------RDDRVGDLRARLGTNRHDFKVV-----------------------------------------------------------------
>Desulfovibrio_sp._ND132__Final_JGI_assembly__01084_Corrinoid/ironsulfur_protein_large_subunit
--------------------------------------------------------------------------------------------VDGFARTAAG-PVPRVRT---YLR----------------------------------------------------RDDRVGDLRARLGTNRHDFKVV-----------------------------------------------------------------
>Desulfovibrio_aespoeensis_Aspo2
------------------------------------------------------------------------------------------------MDTPVG-PVPRVRT---RLL----------------------------------------------------ARDRLQTATVRMGYGRYDYKVV-----------------------------------------------------------------
>Desulfovibrio_aespoeensis_Aspo_2__DSM_10631_02712_Corrinoid/ironsulfur_protein_large_subunit
------------------------------------------------------------------------------------------------VDTPVG-PVPRVRT---RLL----------------------------------------------------ARDRLQTATVRMGYGRYDYKVV-----------------------------------------------------------------
>Desulfococcus_biacutus_KMRActS_00831_Corrinoid/ironsulfur_protein_large_subunit
------------------------------------------------------------------------------------------------VETPAG-AVPRVRT---RLS----------------------------------------------------FQDHVGTVKTRLGIGRYEYKVV-----------------------------------------------------------------
>Desulfococcus_multivorans
------------------------------------------------------------------------------------------------METSAG-PVPRVET---AVS----------------------------------------------------LRDKLGTVKTRLGIGRYNYKVV-----------------------------------------------------------------
>Desulfococcus_multivorans_DSM_2059_03143_Corrinoid/ironsulfur_protein_large_subunit
------------------------------------------------------------------------------------------------VETSAG-PVPRVET---AVS----------------------------------------------------LRDKLGTVKTRLGIGRYNYKVV-----------------------------------------------------------------
>Desulfococcus_multivorans_DSM_2059_04726_Corrinoid/ironsulfur_protein_large_subunit
------------------------------------------------------------------------------------------------VETSAG-PVPRVET---AVS----------------------------------------------------LRDKLGTVKTRLGIGRYNYKVV-----------------------------------------------------------------
>Desulfopila_aestuarii_DSM_18488_03338_Corrinoid/ironsulfur_protein_large_subunit
-----------------------------------------------------------------------------------------------------------VAT---ALT----------------------------------------------------LRDHLGTIGARTGFVRNSYKIT-----------------------------------------------------------------
>Desulfobulbus_sp._Tol_SR_Ga0063341_02441_Corrinoid/ironsulfur_protein_large_subunit
--------------------------------------------------------------------------------------------------------VPLVDT---ALA----------------------------------------------------WRDNLGTIGARSGFCRSNYRAI-----------------------------------------------------------------
>Desulfobulbus_mediterraneus_DSM_13871_2523916689
-----------------------------------------------------------------------------------------------------------VTT---APL----------------------------------------------------WSDRLGTIGARLGAIRNTYLVA-----------------------------------------------------------------
>Desulfobulbus_mediterraneus_DSM_13871_03149_acetylCoA_decarbonylase/synthase_complex_subunit_gamma
-----------------------------------------------------------------------------------------------------------VTT---APL----------------------------------------------------WSDRLGTIGARLGAIRNTYLVA-----------------------------------------------------------------
>Desulfobulbus_propionicus_DSM_2032
--------------------------------------------------------------------------------------------MTGFIDTPAG-PVPQVTT---TRS----------------------------------------------------SRDLWGTIGARIGIIRRNYKVA-----------------------------------------------------------------
>Desulfobulbus_propionicus_1pr3__DSM_2032_00435_acetylCoA_decarbonylase/synthase_complex_subunit_gamma
--------------------------------------------------------------------------------------------VTGFIDTPAG-PVPQVTT---TRS----------------------------------------------------SRDLWGTIGARIGIIRRNYKVA-----------------------------------------------------------------
>Acetonema_longum
----------------------------------------------------MEKGPAAGGCSCSCGETQNSETHCCNQRPMANISEKPMPWIIGEIETSIG-KIPQVST---EYA----------------------------------------------------SSDRFGSWKARWGIGRIDYKIP-----------------------------------------------------------------
>Ethanoligenens_harbinense_YUAN3
---------------------------------------------------------------MESIVDETTAECSCSSGCCGSAPIPNAPYIAGLNETLVG-AVPRVST---ELS----------------------------------------------------LRDILGAWQVRWGFGRMSYKVV-----------------------------------------------------------------
>Clostridium_straminisolvens_JCM_21531
---------------------------------------MTLPPIKIIAYAGKIQPVVKDVMKMSNEKSCCCSASSCCSTESITLYDKNDEWITGEIHTSKG-SVPVVST---NLH----------------------------------------------------FKDILGAWKVRWGIGRMNYKIN-----------------------------------------------------------------
>Syntrophobotulus_glycolicus
--------------------------------------------------------------------------MKARIRKSSCCSSGCCCGAEDAENSAVQQNIPVIST---EIS----------------------------------------------------FKDILGAWKVRWGIGRMSYTVA-----------------------------------------------------------------
>Desulfitobacterium_metallireducens_85315A
-----------------------------------------------------------------------------------------------MEILSREIKVTKTST---ELT----------------------------------------------------FQDILGAWKVRWGINRMDYRVE-----------------------------------------------------------------
>Desulfosporosinus_sp_OT
-----------------------------------------------------------------------------------------------MEISTRELKIMPTSS---KLT----------------------------------------------------FNDVVGTWKARWGINRMNYTVE-----------------------------------------------------------------
>Desulfosporosinus_youngiae_JW/YJLB18
-----------------------------------------------------------------------------------------------MQISSRELNITPTSA---QLT----------------------------------------------------FSDILGTWKARWGIGRMKYMVE-----------------------------------------------------------------
>Desulfitobacterium_dehalogenans_JW/IUDC1
---------------------------------------------------------------------------------------------MLSIETNREIKIMQTST---QLT----------------------------------------------------FHDRLGSWKARWGINRMNYKVE-----------------------------------------------------------------
>Desulfitobacterium_sp_PCE1
---------------------------------------------------------------------------------------------MLSIETNREIKIMQTST---QLT----------------------------------------------------FHDRLGSWKARWGINRMNYKVE-----------------------------------------------------------------
>Desulfitobacterium_dichloroeliminans_LMG_P21439
---------------------------------------------------------------------------------------------MLSIDTKKEIKILQTSS---QLT----------------------------------------------------FADTLGAWKVRWGIDRMNYKVE-----------------------------------------------------------------
>Desulfosporosinus_acidophilus_SJ4
---------------------------------------------------------------------------------------------MLEISSSREIKITQTSS---ELM----------------------------------------------------MRDILGSWKARWGINRMNYKVE-----------------------------------------------------------------
>Desulfosporosinus_orientis_Singapore_I
---------------------------------------------------------------------------------------------MLDITMSREIKITPTSS---QLT----------------------------------------------------AQDIRGTWKARWGIGRMNYKVE-----------------------------------------------------------------
>Clostridium_termitidis_CT1112
------------------------MENKSCCTSGNARLNTGDRKSVKIRPRLKAANKNCTGVSGQKDNTCCCGGSDNCSSEPVTNYDRNIPWITGEIETAAG-KIPQVAT---RLL----------------------------------------------------RSDILGAWKVRWGIGRMNYKIN-----------------------------------------------------------------
>Acetivibrio_cellulolyticus_CD2
---------------------------MEDKRCCNSNKINSKNKVAGNKPKIRVSSQSSSLPYTAEKGSCCCGGSDQAEAEPITQYDKKDNWITGEIKTPRG-KVPIVST---QLA----------------------------------------------------FSDRLGGWKARWGINRMNYKIN-----------------------------------------------------------------
>Dehalobacter_restrictus
-------------------------------------------MGEISFDPNQNNQNANNKAELKIFDPQSCCCGDDSLAGSVTVYDTECGWITGEIKTPAG-LVPQIST---NLT----------------------------------------------------ALDILGGWKARWGINRMNYKIN-----------------------------------------------------------------
>Dehalobacter_sp_11DCA
-------------------------------------------MGEISFDPNQNNRNANNKAELKIFDPQPCCCGDDSLAGSVTIYDTECGWITGELKTPVG-LVPQIST---NLT----------------------------------------------------TQDILGGWKARWGIGRMNYKIN-----------------------------------------------------------------
>Dehalobacter_sp_FTH1
----------------------------------------------------------------------------------VTVYDKECGWITGEIKTPAG-LVPQVST---NLT----------------------------------------------------ALDILGGWKARWGINRMNYKIN-----------------------------------------------------------------
>Dehalobacter_sp_CF
-------------------------------------------MGEISFDPNQNNQNANKKVELKMFAPQPCCCGDDSLAGSVTVYDTECGWITGEIKTPAG-LVPQIST---NLT----------------------------------------------------ALDILGGWKARWGINRMNYKIN-----------------------------------------------------------------
>Pelobacter_seleniigenes_DSM_18267_01952_acetylCoA_decarbonylase/synthase_complex_subunit_gamma
---------------------------------------------------------------------------------------------------------------------------------------------------------------------------------------------------------------------------------------------------------------
>Geobacter_soli_GSS01_01622_acetylCoA_decarbonylase/synthase_complex_subunit_gamma
--------------------------------------------------------------------------------------------------------VPAISA---QLT----------------------------------------------------ARDTLGAWQARWGIGRMSYLVP-----------------------------------------------------------------
>Geobacter_sulfurreducens_KN400
--------------------------------------------------------------------------------------------------------MPVIST---QLA----------------------------------------------------MRDTLGAWQARWGIGRMSYLVP-----------------------------------------------------------------
>Geobacter_sulfurreducens_PCA
--------------------------------------------------------------------------------------------------------MPVIST---QLA----------------------------------------------------MRDTLGAWQARWGIGRMSYLVP-----------------------------------------------------------------
>Geobacter_sulfurreducens_AM_1_02229_acetylCoA_decarbonylase/synthase_complex_subunit_gamma
--------------------------------------------------------------------------------------------------------VPVIST---QLA----------------------------------------------------MRDTLGAWQARWGIGRMSYLVP-----------------------------------------------------------------
>Geobacter_sulfurreducens_KN400_01407_acetylCoA_decarbonylase/synthase_complex_subunit_gamma
--------------------------------------------------------------------------------------------------------VPVIST---QLA----------------------------------------------------MRDTLGAWQARWGIGRMSYLVP-----------------------------------------------------------------
>Geobacter_sulfurreducens_PCA_01436_acetylCoA_decarbonylase/synthase_complex_subunit_gamma
--------------------------------------------------------------------------------------------------------VPVIST---QLA----------------------------------------------------MRDTLGAWQARWGIGRMSYLVP-----------------------------------------------------------------
>Geobacter_sulfurreducens_PCA_04901_acetylCoA_decarbonylase/synthase_complex_subunit_gamma
--------------------------------------------------------------------------------------------------------VPVIST---QLA----------------------------------------------------MRDTLGAWQARWGIGRMSYLVP-----------------------------------------------------------------
>Geobacter_metallireducens_GS15
--------------------------------------------------------------------------------------------------------MPIVST---EFR----------------------------------------------------FADRLGAWKARWGIGRMSYLVP-----------------------------------------------------------------
>Geobacter_metallireducens_GS_15_01288_acetylCoA_decarbonylase/synthase_complex_subunit_gamma
--------------------------------------------------------------------------------------------------------VPIVST---EFR----------------------------------------------------FADRLGAWKARWGIGRMSYLVP-----------------------------------------------------------------
>Geobacter_metallireducens_RCH3_00768_acetylCoA_decarbonylase/synthase_complex_subunit_gamma
--------------------------------------------------------------------------------------------------------VPIVST---EFR----------------------------------------------------FADRLGAWKARWGIGRMSYLVP-----------------------------------------------------------------
>Geobacter_sp_FRC32
--------------------------------------------------------------------------------------------------------MPQISS---DLR----------------------------------------------------FDDLIGRWKARWGIGRMSYLVP-----------------------------------------------------------------
>Geobacter_sp._FRC_32_02506_acetylCoA_decarbonylase/synthase_complex_subunit_gamma
--------------------------------------------------------------------------------------------------------VPQISS---DLR----------------------------------------------------FDDLIGRWKARWGIGRMSYLVP-----------------------------------------------------------------
>Geobacter_sp._M18_01045_acetylCoA_decarbonylase/synthase_complex_subunit_gamma
-----------------------------------------------------------------------------------------------------------VSA---TLT----------------------------------------------------LADRFGACKARWGINRMNFLVP-----------------------------------------------------------------
>Geobacter_sp_M21
--------------------------------------------------------------------------------------------------------MPQLST---SLT----------------------------------------------------AADRLGAWKARWGINRMHYLVP-----------------------------------------------------------------
>Geobacter_sp._M21_03095_acetylCoA_decarbonylase/synthase_complex_subunit_gamma
--------------------------------------------------------------------------------------------------------VPQLST---SLT----------------------------------------------------AADRLGAWKARWGINRMHYLVP-----------------------------------------------------------------
>Geobacter_bremensis_R1_03513_acetylCoA_decarbonylase/synthase_complex_subunit_gamma
-------------------------------------------------------------------------------------VNDKVPGFIRWYPAGQG-QVPQLST---SLT----------------------------------------------------AADRLGACKARWGINRMHYLVP-----------------------------------------------------------------
>Geobacter_bemidjiensis_Bem
-------------------------------------------------------------------------------------MNDKVPGFIRWYPAGQG-QVPQLST---SLT----------------------------------------------------AADRLGACKARWGINRMHYLVP-----------------------------------------------------------------
>Geobacter_bemidjiensis_Bem__DSM_16622_01214_acetylCoA_decarbonylase/synthase_complex_subunit_gamma
-------------------------------------------------------------------------------------VNDKVPGFIRWYPAGQG-QVPQLST---SLT----------------------------------------------------AADRLGACKARWGINRMHYLVP-----------------------------------------------------------------
>Geobacter_sp._OR_1_02594_acetylCoA_decarbonylase/synthase_complex_subunit_gamma
MNIKNIRSIDSGSTSGCGCSPPGNKGQTKPSCCAPAPRQTAVKTPCCRPATQPSPQTSSNCAASDQKADAKPPCCGPAATVTGGEIDENVPGFLGWLTTATG-RVPQIRS---ELS----------------------------------------------------FIDHLGACKARWALNRMNFIVP-----------------------------------------------------------------------------PGLYAIGSPSG-DDPVVVTSNYKMTYDIVRQAL--AGHNIWLLVLETFGINVWCAAGKGTFGTDELV-RRINDS--GLAKVVNHRRLLLPILGAPGVAAHEVARETGFTITYATIRADDLPQFLDNGMIT-T…
>uncultured_Desulfobacterium_sp_N47
-------------------------------------------------------------------------------------MNEKVPGFIRWLTTGAG-NVPQINT---KLS----------------------------------------------------FADFLGTCKTRFGIGRMNYMVP-----------------------------------------------------------------
>Syntrophus_sp._G20_Ga0063310_01376_acetylCoA_decarbonylase/synthase_complex_subunit_gamma
----------------------------------------------------------------------------------------------------------------------------------------------------------------------------------------MNYMVP-----------------------------------------------------------------
>Geobacter_pickeringii_G13__complete_genome__00972_acetylCoA_decarbonylase/synthase_complex_subunit_gamma
---------------------------------------------------------------------------------------------VQWLATPAG-RVPQVSS---ELG----------------------------------------------------FADRLGAWKARWGIGRMSYLVP-----------------------------------------------------------------
>Geobacter_pickeringii_G13_00976_acetylCoA_decarbonylase/synthase_complex_subunit_gamma
---------------------------------------------------------------------------------------------VQWLATPAG-RVPQVSS---ELG----------------------------------------------------FADRLGAWKARWGIGRMSYLVP-----------------------------------------------------------------
>Geobacter_argillaceus_ATCC_BAA_1139_02637_acetylCoA_decarbonylase/synthase_complex_subunit_gamma
--------------------------------------------------------------------------------------------------------VPRIAT---ELR----------------------------------------------------FADRLGTCKTRWGIGRMEYMVP-----------------------------------------------------------------
>Geobacter_uraniumreducens_Rf4
-----------------------------------------------------------------------------------------------------------MAS---ELA----------------------------------------------------WTDRLGGWKARWGIGRMSYLIP-----------------------------------------------------------------
>Geobacter_uraniireducens_Rf4_00504_acetylCoA_decarbonylase/synthase_complex_subunit_gamma
-----------------------------------------------------------------------------------------------------------VAS---ELA----------------------------------------------------WTDRLGGWKARWGIGRMSYLIP-----------------------------------------------------------------
>Desulfovibrio_sp._L21_Syr_AB_00635_Corrinoid/ironsulfur_protein_large_subunit
--------------------------------------------------------------------------------------------VRGWLRTPAG-LVPRLAT---GAD----------------------------------------------------WRGRVENLALLLGHRRGTARIP-----------------------------------------------------------------
>Desulfonatronovibrio_hydrogenovorans_DSM_9292_02569_acetylCoA_decarbonylase/synthase_complex_subunit_gamma
------------------------------------------------------------------------------------------------------------------LS----------------------------------------------------WKDKIGGLGARTGIIRDNYRIC-----------------------------------------------------------------
>Desulfonatronospira_thiodismutans_ASO31
------------------------------------------------------------------------------------------------MSTPAG-LVPRVSP---RLS----------------------------------------------------LQDRIKAALARLGPGRDHYRMA-----------------------------------------------------------------
>Desulfonatronospira_thiodismutans_ASO3_1_02238_Corrinoid/ironsulfur_protein_large_subunit
------------------------------------------------------------------------------------------------MSTPAG-LVPRVSP---RLS----------------------------------------------------LQDRIKAALARLGPGRDHYRMA-----------------------------------------------------------------
>Desulfovibrio_sp._X2_01575_Corrinoid/ironsulfur_protein_large_subunit
--------------------------------------------------------------------------------------LRAWPFVEGWIETPAG-PVPRVRS---AWR----------------------------------------------------GRDRLGALAVRLGIGRDSYRIA-----------------------------------------------------------------
>Desulfovibrio_alkalitolerans
--------------------------------------------------------------------------------------------MSGWLQTPAG-LVPRVRF---DWA----------------------------------------------------ASDRLGALAVRMGIGRDSYRIA-----------------------------------------------------------------
>Desulfovibrio_alkalitolerans_DSM_16529_02834_Corrinoid/ironsulfur_protein_large_subunit
--------------------------------------------------------------------------------------------VSGWLQTPAG-LVPRVRF---DWA----------------------------------------------------ASDRLGALAVRMGIGRDSYRIA-----------------------------------------------------------------
>Desulfovibrio_alkalitolerans_DSM_16529_05256_Corrinoid/ironsulfur_protein_large_subunit
--------------------------------------------------------------------------------------------VSGWLQTPAG-LVPRVRF---DWA----------------------------------------------------ASDRLGALAVRMGIGRDSYRIA-----------------------------------------------------------------
>Desulfovibrio_putealis_DSM_16056_2523324479
--------------------------------------------------------------------------------------------VEGFIDTPAG-RVPQVKT---TLE----------------------------------------------------RPDHVGAALVRLGIGRGRYRVA-----------------------------------------------------------------
>Desulfovibrio_putealis_DSM_16056_01223_Corrinoid/ironsulfur_protein_large_subunit
--------------------------------------------------------------------------------------------VEGFIDTPAG-RVPQVKT---TLE----------------------------------------------------RPDHVGAALVRLGIGRGRYRVA-----------------------------------------------------------------
>Desulfovibrio_africanus_PCS_01234_Corrinoid/ironsulfur_protein_large_subunit
--------------------------------------------------------------------------MSPIGFAGDRPGYRQERFVLGWHATSLG-PVPQVAT---HLS----------------------------------------------------AADRLGGMGVRWGIGRGRYRVI-----------------------------------------------------------------
>Desulfovibrio_africanus_DSM_2603_02614_Corrinoid/ironsulfur_protein_large_subunit
--------------------------------------------------------------------------MSPIGFAGDRPGYRQERFVLGWHATSLG-PVPQVAT---HLS----------------------------------------------------AADRLGGVGVRWGIGRGRYRVI-----------------------------------------------------------------
>Desulfovibrio_africanus
----------------------------------------------------------------------------------------------------VG-LVPQVAT---HLS----------------------------------------------------AADRLGGVGVRWGIGRGRYRVI-----------------------------------------------------------------
>Desulfovibrio_africanus_Walvis_Bay__October_2010_draft__03781_Corrinoid/ironsulfur_protein_large_subunit
----------------------------------------------------------------------------------------------------VG-LVPQVAT---HLS----------------------------------------------------AADRLGGVGVRWGIGRGRYRVI-----------------------------------------------------------------
>Geopsychrobacter_electrodiphilus_DSM_16401_2522771244
-----------------------------------MTETENCCTPKVAPTDSCCPVNAPDTVQNCCPPKSGKQSCCPPVADHRKPEYKLEGFIENWLDTPIG-EIPVVAR---KLN----------------------------------------------------RVDQFGRIAMRWGIGRNHYAVA-----------------------------------------------------------------
>Geopsychrobacter_electrodiphilus_DSM_16401_01577_Corrinoid/ironsulfur_protein_large_subunit
-----------------------------------MTETENCCTPKVAPTDSCCPVNAPDTVQNCCPPKSGKQSCCPPVADHRKPEYKLEGFIENWLDTPIG-EIPVVAR---KLN----------------------------------------------------RVDQFGRIAMRWGIGRNHYAVA-----------------------------------------------------------------
>Deferrisoma_camini_S3R1
-----------------------------MTETDPCCSPAPPGDSLPMAEACCPPPGSTALAMAEPCCGSAAEAVGPRWADRERPGYRIWPFVDEWIETPVG-DVPVVST---RLG----------------------------------------------------KGDVLGRWAMRWGIGRDRYRIA-----------------------------------------------------------------
>Deferrisoma_camini_S3R1_02089_Corrinoid/ironsulfur_protein_large_subunit
-----------------------------MTETDPCCSPAPPGDSLPMAEACCPPPGSTALAMAEPCCGSAAEAVGPRWADRERPGYRIWPFVDEWIETPVG-DVPVVST---RLG----------------------------------------------------KGDVLGRWAMRWGIGRDRYRIA-----------------------------------------------------------------
>Candidatus_Desulfuromonas_soudanensis_WTL__complete_genome__02468_Corrinoid/ironsulfur_protein_large_subunit
-----------------------------------------------------VPAAPDVEAATGEGAEVSFPPPPSPTNRGEHPGVQLWSFVTGWIETGAG-PVPQVAT---RLE----------------------------------------------------KRDIFGRWQMRWGLGRTRYRIT-----------------------------------------------------------------
>Desulfuromonas_sp._WTL_02469_Corrinoid/ironsulfur_protein_large_subunit
-----------------------------------------------------VPAAPDVEAATGEGAEVSFPPPPSPTNRGEHPGVQLWSFVTGWIETGAG-PVPQVAT---RLE----------------------------------------------------KRDIFGRWQMRWGLGRTRYRIT-----------------------------------------------------------------
>Geoalkalibacter_ferrihydriticus_DSM_17813__draft_assembly__01335_Corrinoid/ironsulfur_protein_large_subunit
-----------------------------------------------------------------------VQSCCPPEKVRELPGYRLWPFVGGWFATSVG-QVPQVCT---RLT----------------------------------------------------WGDHLGHWQMRWGIGRLRYRIA-----------------------------------------------------------------
>Geoalkalibacter_ferrihydriticus_DSM_17813_00821_Corrinoid/ironsulfur_protein_large_subunit
-----------------------------------------------------------------------VQSCCPPEKVRELPGYRLWPFVGGWFATSVG-QVPQVCT---RLT----------------------------------------------------WGDHLGHWQMRWGIGRLRYRIA-----------------------------------------------------------------
>Deltaproteobacteria_bacterium_JGI_A06048_F13__contamination_screened__00352_Corrinoid/ironsulfur_protein_large_subunit
------------------------------------------------------------MQNNQPLMSLPMAKPVPEGAGEFCLPSSDQSFVLGALPTAVG-AVPIVGG---ELF----------------------------------------------------WQDLRGHYLVRWNIGRKTLTVE-----------------------------------------------------------------
>Deltaproteobacteria_bacterium_JGI_E06040_H20__contamination_screened__00575_Corrinoid/ironsulfur_protein_large_subunit
------------------------------------------------------------MQNNQPLMSLPMAKPVPEGAGEFCLPSSDQSFVLGALPTAVG-AVPIVGG---ELF----------------------------------------------------WQDLRGHYLVRWNIGRKTLTVE-----------------------------------------------------------------
>Syntrophus_aciditrophicus_SB
------------------------------------------MMKDSEKPGKSDMSEQRKPVMIFPMIQPGFTAGRMGREVPLNLPAITQSFVVDTLSTAVG-MVPVVDS---RLT----------------------------------------------------RQDHVGSLKARFGIGRMNYRVD-----------------------------------------------------------------
>Syntrophus_aciditrophicus_SB_02747_Corrinoid/ironsulfur_protein_large_subunit
------------------------------------------MMKDSEKPGKSDMSEQRKPVMIFPMIQPGFTAGRMGREVPLNLPAITQSFVVDTLSTAVG-MVPVVDS---RLT----------------------------------------------------RQDHVGSLKARFGIGRMNYRVD-----------------------------------------------------------------
>Syntrophus_aciditrophicus_SB_05717_Corrinoid/ironsulfur_protein_large_subunit
------------------------------------------MMKDSEKPGKSDMSEQRKPVMIFPMIQPGFTAGRMGREVPLNLPAITQSFVVDTLSTAVG-MVPVVDS---RLT----------------------------------------------------RQDHVGSLKARFGIGRMNYRVD-----------------------------------------------------------------
>Syntrophus_sp._G20_Ga0063310_01198_Corrinoid/ironsulfur_protein_large_subunit
-------------------------------------------------------MPSEQQSRKIISGISSKTAGDEGGRTSSDLPGLHQSFVRGFLHTPIG-AVPVVEA---DLS----------------------------------------------------RRDLLGSLKVRFGIGWRNYSLD-----------------------------------------------------------------
>Syntrophus_gentianae_DSM_8423_02796_Corrinoid/ironsulfur_protein_large_subunit
------------------------------------------------------MPSEQQTRLILPMFPPKASAGGIGSSTLLSLPDLHQSFIRGALRTVIG-RVPVVEA---HLS----------------------------------------------------RQDILGSLKVRFGIGRMRYSID-----------------------------------------------------------------
>Desulfomonile_tiedjei_DCB1_DSM_6799
------------------------------------------------------------------------------------------------MDTFAG-KIPKVSS---DLT----------------------------------------------------FTDRFGTYKARWKIGRMKFVVD-----------------------------------------------------------------
>Desulfomonile_tiedjei_DCB_1__DSM_6799_01023_Corrinoid/ironsulfur_protein_large_subunit
------------------------------------------------------------------------------------------------VDTFAG-KIPKVSS---DLT----------------------------------------------------FTDRFGTYKARWKIGRMKFVVD-----------------------------------------------------------------
>Smithella_sp._F21_00449_Corrinoid/ironsulfur_protein_large_subunit
-----------------------------------------------------MDVKNGFEFPVIQEPANCGCGGSTVPSTDDPIPRLDQSFVSGSISTPAG-DLPKVSS---LLT----------------------------------------------------RKDRWGTIKARLGAGRMNYAID-----------------------------------------------------------------
>delta_proteobacterium_MLMS1
---------------------------------------------------------------------------------------------------------------------------------------------------------------------------------VRCGLGRMNYLVE-----------------------------------------------------------------
>Delta_proteobacterium_NaphS2
----------------------------------------------------------------------------------MSRPGLDQPFVKGTVETKAG-KVPVISS---QLE----------------------------------------------------WTDRWGTFKARWGVNRMDYKVD-----------------------------------------------------------------
>Desulfacinum_hydrothermale_DSM_13146_00079_acetylCoA_decarbonylase/synthase_complex_subunit_gamma
---------------------------------------------------------------------------------------LDQPFVIGRVETAAG-TIPQVSS---QLT----------------------------------------------------GRDRWGTVKARWGVGRMHYTVD-----------------------------------------------------------------
>Desulfacinum_infernum_DSM_9756_02564_Corrinoid/ironsulfur_protein_large_subunit
---------------------------------------------------------------------------------------LDQPFVIGRVETPAG-TLPRISS---RLT----------------------------------------------------GRDRWGAIKARWGIGRMHYTVD-----------------------------------------------------------------
>Dehalococcoides_mccartyi_DCMB5
#NAME?
>Syntrophorhabdus_aromaticivorans_UI
----------------------------------------------------------------------------------MRPPRLDQSFVTGTIETAAG-PVPRVSK---VFS----------------------------------------------------RADRIGAFKVRWGIGRMSYRVD-----------------------------------------------------------------
>Syntrophorhabdus_aromaticivorans_UI_00648_Corrinoid/ironsulfur_protein_large_subunit
----------------------------------------------------------------------------------------------------------------------------------------------------------------------------------------MSYRVD-----------------------------------------------------------------
