# Supplementary material for: Deltaproteobacteria and Spirochaetes-Like Bacteria Are Abundant Putative Mercury Methylators in Oxygen-Deficient Water and Marine Particles in the Baltic Sea
Source: Front Microbiol. 2020 Sep 22;11:574080. doi: 10.3389/fmicb.2020.574080 (PMC7536318; doi:10.3389/fmicb.2020.574080)
Supplement: DATASHEET S2 — Amino acid sequences of hgcAB gene clusters identified in 650 bacterial and archaeal genomes (McDaniel et al., 2020). [file Table_2.XLSX]

## Sheet: Datasheet_S2
>2757320495_Bacteria.p_Spirochaetota.c_GWE2-31-10.o_GWE2-31-10.f_.
------------------------------------------------------------------------TLD---------------TIYT--DRLR--------------------------DIMIRF-----G-----YLITPGLYKIGKP-D-H-SQVLVTSNYKLTINRLKQELSCLNVWIIVLDTKGVNVWCAAGKGTFGTDELVRKI-E-T-GIKNRVVHNNIIVPQLGAVGINKYAIKKITGLTV
>2757320496_Bacteria.p_Spirochaetota.c_Spirochaetia.o_Treponematales.f_UBA12059.g_SZUA-370.
-------------------------------------------------------------------WIVRFVVS---------T-----TL-K--DIWG--------------------------GIKARW-----G-----YRVLPGLYAIGKPAD---AAVFVTANYKLSFDALRANLSGLDAWVLVLDTKGINVWCAAGKGTFGTGELVSRI-A-V-RLSSIISHRNLILPQLGAPGVSSHQVAKRSGFQI
>2757320497_Bacteria.p_Spirochaetota.c_UBA4802.o_.f_.
-------------------------------------------------------------------FIEGKTVS---------T-----VL-S--DKWE--------------------------HFKARI-----S-----FMVIPGLYAVGTP-D-E-SEVFISANYQMSFNYLRQALNGTNSLILVLDTKGINVWCAAGKGTFGTAEIIKRI-R-H-NLPNIVRHRRIIAPQLGAPGISCSEVKNYTGFRI
>2757320503_Bacteria.p_Desulfobacterota.c_Desulfobacteria.o_Desulfobacterales.f_Desulfobacteraceae.g_Desulfobacula.
-------------------------------------------------------------------YVDRFLIK---------P-----RL-T--DLVS--------------------------TFFVRC-----G-----YTVSPGLYGIGNP-D-N-AEVLVTANFKLTFDHLRKELAGIHAWILVLDTKGINVWCAAGKGTFSSLELVKQI-K-N-SLEKVVDHKRVILPQLGATGVSAREVKKQSGFRV
>2757320507_Bacteria.p_Desulfobacterota.c_Syntrophia.o_Syntrophales.f_Smithellaceae.g_Fen-1166.
-------------------------------------------------------------------FITGSQVS---------S-----EL-Q--DHWG--------------------------TVRARF-----G-----YMVDPGLYALGDP-D-N-SPVLVTANYKMSFDYLRRALPSRNAWILVLDTQGINVWCAAGHGSFGTEELIKRI-E-S-GLKNIVSHRKLILPQLGAPGVAGHTVKKISGFKV
>2757320508_Bacteria.p_Verrucomicrobiota.c_Kiritimatiellae.o_Kiritimatiellales.f_UBA1859.g_UBA5540.
-------------------------------------------------------------------WITGSRIG---------T-----RL-T--DELG--------------------------ALKVRF-----A-----YTVPPGLYAVGEP-T-E-SPVFVTANYKLTFDYLRCALGGTHGWILVLDTKGINVWCAAGKGTFGTAEIVNRV-R-T-QLDRIVAHRKLIVPQLGAPGVSAHEVQKLCDFQV
>2757320509_Archaea.p_Halobacterota.c_Methanomicrobia.o_Methanomicrobiales.f_Methanoregulaceae.g_Methanoregula.
--------------------------------------------------------------------ITDSNIT---------------------NRLD--------------------------HFLARW-----G-----HRVEPGLYQLGNP-V-E-SPVFASANYTLSFDAVRSALAGLDVFILVLDTKGINVWCAAGKGTFGTDELVNRI-E-T-GLAGIVTHRKIIVPQLGAPGISAHVVLRLSGFKV
>2757320510_Bacteria.p_Desulfobacterota.c_Desulfobacteria.o_Desulfobacterales.f_UBA2156.
-------------------------------------------------------------------FVSGSQVT---------S-----FL-K--DHWG--------------------------SIKARW-----N-----YTVDPGLYALGNP-D-T-SYVLVTANYKMSFDRLRKAMPGRNVWILVLDTKGINVWCAAGKGTFGTDELIYRI-E-S-QLDKVVSHRQLILPQLAAPGVAAHQVKKRSGFRV
>bacteria00190_Bacteria.p_Actinobacteriota.c_Thermoleophilia.o_UBA2241.f_UBA2241.g_UBA2241.
-------------------------------------------------------------------YVSGARVS---------R-----DL-T--DRLG--------------------------TWRMRW-----G-----YRVKPGLYALGAP-S-T-SPVLVTGNYKLTIDEVRSSLDELDAWLLVVDTRGINVWCAAGKGTFSAEEVARMV-V-T-RLGEVVEHRRLILPQLSAPGVAAHKVKAACGFRA
>bacteria00229_Bacteria.p_Desulfobacterota.c_Desulfobulbia.o_Desulfobulbales.f_Desulfobulbaceae.
------------------------------------------------------------------------QVA---------T--------TTSDFWG--------------------------TVGARI-----G-----YRVVPGLYAVGSP-G-E-SSVLVTANYKLSFDALRQQLSAVDAWILVLDTRGINVWCAAGKGTFSTEEVIQSV-N-Y-RVSEVVNHRDLVLPQLAATGVTAREVKGACGFQV
>bacteria01060v2_Bacteria.p_Desulfobacterota.c_Syntrophia.o_Syntrophales.f_UBA2185.
-------------------------------------------------------------------FVVGARVT---------S-----SL-T--DHWG--------------------------TIKARW-----G-----YTVEPGLYALGHP-D-R-SPVLVTANYKMSFDRLREALPGRDMWILVLDTVGINVWCAAGKGTFGTEELVRRI-A-S-GLNRVVSHRELILPQLSGPGVAAHLVKKFSGFSV
>bacteria23257_Bacteria.p_Desulfobacterota.c_BSN033.o_BSN033.f_UBA1163.g_RBG-16-49-23.
-------------------------------------------------------------------FVSGAQVL---------S-----SL-T--DHLG--------------------------SFKARW-----G-----YVVEPGLYALGTP-D-K-SPVMVTANYKMSFDRLRVALPGRNVWILVLDTKGINVWCAAGKGTFGTLELVSRI-D-S-GLMQIVSHRELILPQLGGPGVAAHEVKKLSGFKV
>bacteria23258_Bacteria.p_Bacteroidota.c_Bacteroidia.o_Bacteroidales.f_.
-----------------------------------------------------------------------------------------------------------------------------------------------YRVKQGLYATGNP-G-E-SDVFVSANFKLSFDHLRRSLNGLNAWILVLDTKGINVWCAAGKGTFGTRELVYRI-K-H-ELHKIVNHRKIVVPQLGAPGISAHEVKDKSGFRV
>bacteria23260_Bacteria.p_Myxococcota.c_UBA6777.o_.f_.
-------------------------------------------------------------------WFEGTRVR---------T-----SL-T--DRRD--------------------------AVALRW-----G-----YTVPPGLYAVGSP-S-E-SVVLVSANYKMSFDRLRRELSGIDAWILVLDTKGINVWCAAGKGTFGTDELVNRV-E-A-DLGQVVSHRRLVLPQLGAPGVSAHEVRKRSGFQV
>bacteria23263_Bacteria.p_Desulfobacterota.c_BSN033.o_BSN033.f_UBA1163.g_RBG-16-49-23.
-------------------------------------------------------------------FVIGSQVS---------------SFLT--DHLG--------------------------SLKARW-----G-----YTVEPGLYALGQP-N-H-SPVLVTANYKMSLDRLREALSGRNMWILVLDTKGINVWCAAGKGTFGTMELVSRI-E-S-SLSQIVSHRELILPQLAGPGVAAHEVKKLSGFKV
>bacteria23266_Bacteria.p_Firmicutes_D.c_Dethiobacteria.o_DTU022.f_DTU022.g_UBA993.
-------------------------------------------------------------------FLAGTRVK---------A-----EL-T--DKIG--------------------------SFKARW-----G-----YAVAPGLYAVGNP-T-E-SPVLVSANYKLSFDSLRKELGGLDLWILVINTKGINVWCAAGKGTFGTAEILRMV-A-T-KLPALVSHRKLILPQLGAPGVAAHRVKAESGFRV
>bacteria23267_Bacteria.p_Desulfobacterota.c_Syntrophia.o_Syntrophales.f_UBA5619.g_UBA5619.
-------------------------------------------------------------------FVAGSQVS---------A-----EL-R--DRWG--------------------------SIKARW-----G-----YAIDPGLYALGSP-D-A-SAVLVSANYKMSFDRLRSSLPGRHLWILVLDTKGINVWCAAGKGTFGTEELVKRV-E-S-RLQDIVGHRMLILPQLGAPGVAAHKVKKRSGFGV
>bacteria23268_Bacteria.p_Desulfobacterota.c_BSN033.o_BSN033.f_UBA1163.g_RBG-16-49-23.
-------------------------------------------------------------------FVIGSQVS---------S-----SL-T--DRLG--------------------------SFKARW-----G-----YTVEPGLYALGQP-D-H-SPVLVTANYKMSLDRLREALTGRNMWILVLDTKGINVWCAAGKGTFGTMELVSRI-E-S-GLAQIVSHRELILPQLAGPGVAAHEVKKISGFKV
>bacteria23311_Bacteria.p_Myxococcota.c_UBA9042.o_UBA9042.f_.
-------------------------------------------------------------------WILGTRVG---------A-----EL-T--DRLG--------------------------AWARRW-----G-----YTVPPGLYAIGTP-T-E-SVVLVSANYKMSFDWLRRELKGMDAWILVMDTKGINVWCAAGKGTFGTDELVRRV-Q-T-GLDRVVSHRRLVVPQLGAPGVSAHGVQKGCGFRV
>bacteria23313_Bacteria.p_Eisenbacteria.c_RBG-16-71-46.o_.f_.
-------------------------------------------------------------------WIAGVRVR---------T-----RL-G--DRLG--------------------------AAAARW-----A-----YRVPAGLYAVGAP-G-G-APVLVSANYKMSFDHLRRALEGRDAWILVLDTRGINVWCAAGKGTFGTDELVSRV-G-S-GLAAIVAHRLLVVPQLGAPGLSAHLVLRRCGFRV
>bacteria23315_Bacteria.p_Acidobacteriota.c_Aminicenantia.o_Aminicenantales.f_UBA4085.
-------------------------------------------------------------------WAEGRVVV---------T-----KL-S--DRAG--------------------------HWRVRW-----G-----YTVPPGLYAVGAP-D-E-SPVFVSANYKFSFDLLRASLDGLNAWVLVLDTQGINVWCAAGKGTFGTDELVRRI-E-A-RLALVVSHRTLILPQLGASNVAAHEVAKRAKFRV
>bacteria30001_Bacteria.p_Actinobacteriota.c_UBA1414.o_UBA1414.f_UBA1414.g_Fen731.
------------------------------------------------------------------------KTT---------T-----KL-T--DTLG--------------------------LWRVRL-----G-----YKIKPGIYCTGNP-D-N-SHVFVSANYKLSFDSLRSCLDGMDAWILVLDTKGINVWCAAGKGTFGTGEIISKI-K-F-KLGQIISHRNLIIPQLAATGVSAHEVLKLSGYRV
>bacteria30003_Bacteria.p_Bacteroidota.c_Bacteroidia.o_Bacteroidales.f_FEN-979.g_FEN-979.
-------------------------------------------------------------------YQTGTRVS---------T-----AW-S--DVWS--------------------------TIKVRW-----S-----YRVTPGIYAVGDP-D-G-SRVFVTGNYKLSFDHLRRALSGMNGWIMVLDTRGINVWCAAGKGTFSTKEVVRRI-R-D-HLEKIVDHRKIILPQLGATGVAAHEVKKMTGFSV
>bacteria30004_Bacteria.p_Bacteroidota.c_Bacteroidia.o_Bacteroidales.f_FEN-979.g_FEN-979.
-------------------------------------------------------------------YIHGERIE---------T-----QW-S--DYWG--------------------------AVKTRW-----S-----YRVAPGIYAVGDP-D-N-SRVFVTGNYKLSFDHLRRALTGMNGWILVIDTKGINVWCAAGKGTFSTKEIVRRI-R-H-HLEQVVDHRKIIVPQLGATGVAAHEVKKMTGFTV
>bacteria30005_Bacteria.p_Bacteroidota.c_Bacteroidia.o_Bacteroidales.f_UBA7960.
-------------------------------------------------------------------FIIGNQVA---------A-----EW-S--DIWQ--------------------------TIKVRW-----N-----YTVEPGLYAVGQP-D-D-SEVFVSANFKLSFDHLRRALLGLNAWILVIDTKGVNVWCAAGKGTFGTQEIINRI-K-H-ALLNIVNHRKIIVPQLGAPGISAHEIKEKSGFRV
>bacteria30006_Bacteria.p_Bacteroidota.c_Bacteroidia.o_Bacteroidales.f_UBA7960.
------------------------------------------------------------------------QVS---------S-----KL-T--DIWG--------------------------AVKVRW-----S-----YKTDPGLYAIGNP-D-N-SDVFVSANYKLSFDTLRKNLDGIDAWILVLDTKGVNVWCAAGKGTFGTDELVYRI-A-V-SLNTIIEHKRIIVPQLGAVGVSAYKVKELSGFTV
>bacteria30007_Bacteria.p_Chloroflexota.c_Dehalococcoidia.o_Dehalococcoidales.f_UBA5627.
------------------------------------------------------------------------PTS---------S-----AL-G--DRWD--------------------------HFLARM-----R-----HRVRPGLYSLGKP-G-D-SPVLVSSNYTLSFDALRSALKGIDAYILVINTFGINVWCAAGKHTFGTEEVVERI-E-S-ELARVVSHRTVILPQLSAPGVSAHIVKKQSGFKV
>bacteria30011_Bacteria.p_Firmicutes_A.c_Clostridia.o_Acetivibrionales.f_Ruminiclostridiaceae_A.
------------------------------------------------------------------LRAAGKDTN---------------------DRLG--------------------------TWKARW-----G-----YTVSPGLYRLGSP-S-D-SPVLVTSNYKMSFDMLRKELGGRHLWILVLDTKGINVWCAAGKGTFGTSEIVRQV-R-S-GLSDIVSHKRLILPQLGAPGVSAQDVRRLSGFRV
>bacteria30015_Bacteria.p_Desulfobacterota.c_Desulfobacteria.o_Desulfobacterales.f_Desulfobacteraceae.g_Desulfobacula.
-------------------------------------------------------------------FVDKFIIK---------P-----KL-Q--DLFA--------------------------TFFVRC-----G-----YTIAPGLYGIGSP-D-N-SEVLVTANFKLTFDHVRKELSSINAWILVLDTKGINVWCAAGKGTFSTHELVKRI-K-S-SLEKVVDHKRVIVPQLGATGVSARDVKKQSGFKV
>bacteria30016_Bacteria.p_Desulfobacterota.c_Desulfobulbia.o_Desulfobulbales.f_Desulfocapsaceae.g_Desulforhopalus.
------------------------------------------------------------------------RVA---------T-----NL-T--DHLG--------------------------TIGART-----G-----YRITPGLYCLGNP---DLSPVLVSANYKLTFDSLRRQLAGLDAWLLVIDSRGINVWCAAGKGTFSSEEIAYQV-Q-C-RLAEIVSHRRLILPQLSANGVAAHKLKALCGFRG
>bacteria30018_Bacteria.p_Desulfuromonadota.c_Desulfuromonadia.o_Geobacterales.f_Pelobacteraceae.g_UBA8499.
-----------------------------------------------------------------------------------------------------------------------------------------------YIVPPGLYAIGYP-E-S-DPVLVTANYKMSYDSVRQSLTGRKVWLLVLETYGINVWCAAGKGTFGTGELVRRV-K-T-GLADIVSHRRLLLPILGAPGVAAHEVARRCGFSV
>bacteria30025_Bacteria.p_Desulfobacterota.c_Syntrophia.o_Syntrophales.f_Smithellaceae.g_FEN-1160.
-------------------------------------------------------------------FVSGSQVS---------S-----TL-S--DHWG--------------------------TIKARF-----G-----YSVSPGLYALGNP-H-T-SPVLVTANYKMSFDRLRNALPGRDAWILVLDTNGINVWCAAGKGTFGTDELVGRI-K-S-GLANIVKHRKLILPQLGAPGVAAHIVAKLSGFKV
>bacteria30027_Bacteria.p_Verrucomicrobiota.c_Kiritimatiellae.o_RFP12.f_.
-------------------------------------------------------------------------VS---------S-----RW-N--DYLG--------------------------AAAVRW-----G-----YQVTPGLYAIGRP-N-E-SPLLATANYKLSFDVLRRALAGLDVWVMVVDTRGINVWCAAGKGTFGTEEVVHRL-A-V-KAAGIVNHATLILPQLAAPGVAAHVVRRQSGFQV
>bacteria30029_Bacteria.p_Verrucomicrobiota.c_Kiritimatiellae.o_UBA8416.f_UBA8416.
-------------------------------------------------------------------WIVGYRVA---------T-----RL-T--DRLG--------------------------ATAMRW-----S-----YTVAPGLYAVGHP-T-K-SPLLASANYKFSFDVLREVMDGLDAWLLVLDTKGINVWCAAGKGTFGTEELSQRL-V-T-NAARVASGASLVLPQLAAPGVAAHEVQRRTGFRV
>bacteria30030_Bacteria.p_Verrucomicrobiota.c_Kiritimatiellae.o_RFP12.f_UBA1067.
-------------------------------------------------------------------WSDGCRVA---------T-----RW-T--DRLG--------------------------AWAVCW-----G-----YTVPPGLYAIGSP-T-D-SPVLLTANYKLSFDHVRRALAGFDAWLLVLDTRGVNVWCAAGKGTFGTDELVERV-A-S-EVAKVVSHRKLIVPQLGAPGVAAHEVSRRTGFKV
>bacteria30031_Bacteria.p_Verrucomicrobiota.c_Kiritimatiellae.o_UBA8416.f_.
-------------------------------------------------------------------WVVGYRVA---------T-----HW-S--DQWG--------------------------AMGVRW-----N-----YRVNPGLYAVGCP-T-E-SPLLATANYKLSFDLVRRALDGLDAWLLVLETQGINVWCAAGKGTFGTDELVRRI-S-T-GVAQWVAGRTLILPQLAAPGVTAHEVQQRTGFRV
>bacteria30032_Bacteria.p_Verrucomicrobiota.c_Kiritimatiellae.o_.f_.
------------------------------------------------------------------------TTT---------S-----AW-T--DCLG--------------------------AIGVRL-----N-----YRVTPGLYALGAP-R-E-SPVFVSANYKLSFDYLRRALAGLDAWILVLDTGGINVWCAAGKGTFGTDELVHRV-Q-S-ALESHVTHRRLIVPQLGAPGVAAHEVKKRSGFSV
>bacteria30033_Bacteria.p_Verrucomicrobiota.c_Verrucomicrobiae.o_Verrucomicrobiales.f_Akkermansiaceae.g_UBA1315.
--------------------------------------------------------------------------------------------------------------------------------------------------------MGSP-T-E-SPVLATANYKLTVDVLRRELRGRNLWLLVLDTANVNVWCAAGKGLFGTAELTRQI-A-T-RLAEHVTRRRIILPQLGAPGVAAHQVKSQTGFHV
>bacteria30035_Bacteria.p_Verrucomicrobiota.c_Kiritimatiellae.o_UBA8416.f_.
-----------------------------------------------------------------------WVVT---------A-----HW-T--DRFG--------------------------AFAVRW-----T-----YRIVPGLYAIGNP-T-D-SPVLVTANYKLTFDHLRLALAGIDAWILVLNTRGVNVWCAAARGTFGTDELVKKI-R-T-RLAGVVKHATVILPQLGAPGAAAHEVTRQTGFSV
>bacteria30036_Bacteria.p_Verrucomicrobiota.c_Lentisphaeria.o_Victivallales.f_GWF2-38-69.
--------------------------------------------------------------------IIGGVVS---------T-----KL-T--DTLG--------------------------SWRMRW-----G-----YSIEPGIYAVGKP-K-S-SPVFVSANYKMSFDRLRQQLQQGDSFILVLDTKGINVWCAAGKGTFGTDELIKRI-K-V-KLDRIISHKQIILPQLGAPGVAVHIVAKKTGFKP
>GCA_000007985.2_Bacteria.p_Desulfuromonadota.c_Desulfuromonadia.o_Geobacterales.f_Geobacteraceae.g_Geobacter.Geobacter_sulfurreducens
------------------------------------------------------------------------VIS---------T-----QL-A--DTLG--------------------------AWQARW-----G-----YLVPPGLYAIGAP-G-G-TPVVVTANYKMSYDSVRWELAGRDIWLLVLETHGINVWCAAGKGTFGTDEIVKRV-G-T-SLSRIVNHRTLLLPMLGAPGVAAHLVRQRTGFKV
>GCA_000012925.1_Bacteria.p_Desulfuromonadota.c_Desulfuromonadia.o_Geobacterales.f_Geobacteraceae.g_Geobacter.Geobacter_metallireducens
------------------------------------------------------------------------IVS---------T-----EF-R--DRLG--------------------------AWKARW-----G-----YLVPPGLYAIGSP-G-E-DPVVVTANYKMSYDLVRRELSGRNVWFLVLETFGINVWCAAGKGTFGTDELVRRV-G-V-KLATVVKHRALILPILGAPGVAAHQVARRSGFRV
>GCA_000013405.1_Bacteria.p_Desulfobacterota.c_Syntrophia.o_Syntrophales.f_Syntrophaceae.g_Syntrophus.Syntrophus_aciditrophicus
-------------------------------------------------------------------FVVDTVVD---------S-----RL-T--DHVG--------------------------SLKARF-----G-----YRVDPGLYALGRP-D-S-APVLVSANYKLSFDCLREALPGRTAWILVLDTNGINVWCAAGKGAFGTEEVVRRL-R-S-GLEKLVKHRRLILPQLGASGVAAHEVRKQTGFAV
>GCA_000013445.1_Archaea.p_Halobacterota.c_Methanomicrobia.o_Methanomicrobiales.f_Methanospirillaceae.g_Methanospirillum.Methanospirillum_hungatei
--------------------------------------------------------------------QTDSNIT---------------------NRID--------------------------HILARW-----G-----HVVRPGLYRLGNP-D-D-SPVFASANYTISFDTLRLNLKGFDAYILVLDTKGINVWCAAGKGTFGTDELVKRI-E-T-GLSHIVSHRNIIVPQLGAPGISAHMVKQRSGFTV
>GCA_000016745.1_Bacteria.p_Desulfuromonadota.c_Desulfuromonadia.o_Geobacterales.f_Geobacteraceae.g_Geobacter_B.Geobacter_B_uraniireducens
-------------------------------------------------------------------------MA---------S-----EL-A--DRLG--------------------------GWKARW-----G-----YLIPAGLYAVGQP-T-A-DPVVVTANYKMSYDLVRRSLAGRNVWLLVLETFGINVWCAAGKGTFGTDELVRRI-G-T-GLAQVVTHRRLLLPILGAPGVAAHEVAGLTGFTV
>GCA_000020725.1_Bacteria.p_Desulfuromonadota.c_Desulfuromonadia.o_Geobacterales.f_Geobacteraceae.g_Geobacter_A.Geobacter_A_bemidjiensis
-------------------------------------------------------------------GFIRWQLS---------T-----SL-T--DRLG--------------------------ACKARW-----G-----YLVPAGLYAIGAP-D-E-APVVVTANYKMSFDLVRKALAGRNVWLLVLETFGINVWCAAGKGTFGTDELVRRV-A-T-ALSGVVSHRRLILPILGAPGVSAHQVKRRSGFDV
>GCA_000022265.1_Bacteria.p_Desulfuromonadota.c_Desulfuromonadia.o_Geobacterales.f_Geobacteraceae.g_Geobacter_B.Geobacter_B_daltonii
------------------------------------------------------------------------QIS---------S-----DL-R--DLIG--------------------------RWKARW-----G-----YLVPPGLYAIGRP-T-S-DQVVVTANYKMSFDIVRNELAGRNVWLLVLETHGINVWCAAGKGTFGTEELVHRL-E-T-GLARIVTHRRLLLPILGAPGVAAHQVAQRTGFSI
>GCA_000023225.1_Bacteria.p_Desulfobacterota_A.c_Desulfovibrionia.o_Desulfovibrionales.f_Desulfomicrobiaceae.g_Desulfomicrobium.Desulfomicrobium_baculatum
-------------------------------------------------------------------YVDGFRVR---------T--------SPTDRLG--------------------------TCRARL-----G-----YTVNPGLYAIGQP-G-E-APVIVTANYKLTFDTVRFTLPGRDLWLLVTDTRGINIWCAGGKGTFNAAGIAEQV-R-T-GLERIVSHRRLILPQLGANGVRVRDLRKACGFEA
>GCA_000023645.1_Bacteria.p_Desulfuromonadota.c_Desulfuromonadia.o_Geobacterales.f_Geobacteraceae.g_Geobacter_A.Geobacter_A_sp000023645
------------------------------------------------------------------------QLS---------T-----SL-T--DRLG--------------------------AWKARW-----G-----YLVPAGLYAIGAP-D-E-APVVVTANYKMSFDLVRKALAGRNVWLLVLETFGINVWCAAGKGTFGTDELVRRV-A-T-ALSGVVSHRRLILPILGAPGVSAHQVKRRSGFDV
>GCA_000063445.1_Archaea.p_Halobacterota.c_Methanocellia.o_Methanocellales.f_Methanocellaceae.g_Methanocella_A.Methanocella_A_arvoryzae
------------------------------------------------------------------------EID---------S-----EI-T--NRFD--------------------------HFLARW-----S-----HLVEPGLYALGKP-T-E-SPVFVTANYTLSFDALRSSLKGIDCYILVLNTYGINVWCAAGKGTFGTDELVNRI-A-T-GLANVVSHKKLILPQLGAPGVNAFEVTKRSGFKV
>GCA_000174415.1_Bacteria.p_Firmicutes_D.c_Dethiobacteria.o_Dethiobacterales.f_Dethiobacteraceae.g_Dethiobacter.Dethiobacter_alkaliphilus
-------------------------------------------------------------------WVVDERIK---------T--------QTDDALG--------------------------ALKVRL-----G-----YKVPPGLYAVGDP-T-N-SPVLATANYKLTFDGLRKELPGQNLWIIVLDTRGINVWCAAGKGTFGTAELIRRI-E-A-RLEKVVSHKNIILPQLGAPGVAAHEVRKNTGFKV
>GCA_000174435.1_Bacteria.p_Desulfobacterota_A.c_Desulfovibrionia.o_Desulfovibrionales.f_Desulfonatronovibrionaceae.g_Desulfonatronospira.Desulfonatronospira_thiodismutans
------------------------------------------------------------------------RVS---------P-----RL-S--DRIK--------------------------AALARL-----G-----YRMAPGLYALGDP-D-Q-SPVLVTCNYKLTFDILRRELAGLSCWLLVVETYGINVWCAAGKQSFNAGEVARQV-K-A-GLEQVVNHRTLVLPQLAAPGVAGHKIRGLCGFKA
>GCA_000175115.2_Bacteria.p_Desulfuromonadota.c_Desulfuromonadia.o_Geobacterales.f_Geobacteraceae.g_Geobacter_A.Geobacter_A_sp000175115
---------------------------------------------------------------------MSATLT---------------------DRFG--------------------------ACKARW-----G-----FLVPPGLYAIGEP-D-Q-APVVVTANYKMSFDLVRQALSGRDVWLLVLETYGINVWCAAGKGTFGTGELVRRI-E-S-GLAEVVAHRRLILPILGAAGVAAHRVKQRSGFEI
>GCA_000176915.2_Bacteria.p_Desulfobacterota_A.c_Desulfovibrionia.o_Desulfovibrionales.f_Desulfovibrionaceae.g_Pseudodesulfovibrio.Pseudodesulfovibrio_aespoeensis
------------------------------------------------------------------------RVR---------T-----RL-L--DRLQ--------------------------TATVRM-----G-----YKVVPGLYCVGTP-T-D-SPVIVTGNYKLTFDAVRRELSDLDAWLLVADTRGINIWCAAGKDLFSTDEVAYSV-T-T-RLAEVVAHRRLILPQLGATGVAGHAVRRQCGFSV
>GCA_000178115.2_Bacteria.p_Firmicutes_A.c_Clostridia.o_Oscillospirales.f_Ethanoligenenaceae.g_Ethanoligenens.Ethanoligenens_harbinense
-------------------------------------------------------------------YIAGLRVS---------T-----EL-S--DILG--------------------------AWQVRW-----G-----YKVVPGLYSVGKP-A-N-SPVLVTANYKLTFDSLRKELAGLSLWILVLDTNGVNVWCAAGKGTFGTDELVRRI-E-A-GLEKVIKHRTLILPQLGATGVAAYEVAKKSGFHV
>GCA_000179315.1_Bacteria.p_Desulfobacterota.c_Desulfobacteria.o_Desulfatiglandales.f_NaphS2.g_NaphS2.NaphS2_sp000179315
-------------------------------------------------------------------FVKGTVIS---------S-----QL-E--DRWG--------------------------TFKARW-----G-----YKVDPGLYALGKP-D-K-AMVFVTANYKMSFDRLRESLTVRNVWILVLDTNGINVWCAAGKGTFGTEELVRRI-A-S-GLEQIVSHRELILPQLSGPGVAAHLVKKQSGFKV
>GCA_000189295.2_Bacteria.p_Desulfobacterota_A.c_Desulfovibrionia.o_Desulfovibrionales.f_Desulfovibrionaceae.g_Pseudodesulfovibrio.Pseudodesulfovibrio_desulfuricans
--------------------------------------------------------------------MDGFRVR---------T-----YL-R--DRVG--------------------------DLRARL-----G-----FKVVPGLYCVGEP-D-T-SPVLVTANYKLTFDTLRERLTSIDAWLLVVDTRGINVWCAAGKGLFTASEVAFSV-N-V-RLHQVVEHRELILPQLAATGVAAREVERICGFKV
>GCA_000190635.1_Bacteria.p_Firmicutes_B.c_Desulfitobacteriia.o_Desulfitobacteriales.f_Syntrophobotulaceae.g_Syntrophobotulus.Syntrophobotulus_glycolicus
----------------------------------------------------------------------AEVIS---------T-----EI-S--DILG--------------------------AWKVRW-----G-----YTVAPGLYAVGSP-D-T-SPVLVSANYKLTFDSLRKELSALNCWLLILDTKGVNVWCAAGKGTFGTDELVSRI-S-T-GLSEVVSQKKLILPQLGAVGVSAHEVTKRTGFSV
>GCA_000210155.1_Bacteria.p_Desulfuromonadota.c_Desulfuromonadia.o_Geobacterales.f_Geobacteraceae.g_Geobacter.Geobacter_sulfurreducens
------------------------------------------------------------------------VIS---------T-----QL-A--DTLG--------------------------AWQARW-----G-----YLVPPGLYAIGAP-G-G-TPVVVTANYKMSYDSVRWELAGRDIWLLVLETHGINVWCAAGKGTFGTDEIVKRV-G-T-SLSRIVNHRTLLLPMLGAPGVAAHLVRQRTGFKV
>GCA_000212675.2_Bacteria.p_Desulfobacterota_A.c_Desulfovibrionia.o_Desulfovibrionales.f_Desulfovibrionaceae.g_Desulfocurvibacter.Desulfocurvibacter_africanus
------------------------------------------------------------------------QVA---------T-----HL-S--DRLG--------------------------GVGVRW-----G-----YRVIPGLYAVGSP-D-Q-SPVIVTANYKLTFDALRKELSGLNAWLLVLDTKGVNVWCAAGKKTFSAEEIVRRV-R-C-GLERLVAHRTLVLPQLAAPGVAAREVRRGCGFKA
>GCA_000224515.2_Bacteria.p_Firmicutes_B.c_Desulfitobacteriia.o_Desulfitobacteriales.f_Desulfitobacteriaceae.g_Desulfosporosinus.Desulfosporosinus_sp000224515
------------------------------------------------------------------------PTS---------S-----KL-T--DVVG--------------------------TWKARW-----G-----YTVEPGLYSVGKP-N-N-SPVLVSANYKMSFDSLRKELDGVEAWILVLDTKGINVWCAAGKGTFGTQELLNRI-A-V-QLEKVVSHSTVIVPQLGAPGISAHVVAKFSGFKV
>GCA_000235605.1_Bacteria.p_Firmicutes_B.c_Desulfitobacteriia.o_Desulfitobacteriales.f_Desulfitobacteriaceae.g_Desulfosporosinus.Desulfosporosinus_orientis
------------------------------------------------------------------------PTS---------S-----QL-T--DIRG--------------------------TWKARW-----G-----YKVEPGLYRLGNP-D-N-APVLVTANYKMTFDALRKELTDLDAWILVLDTKGVNVWCAAGKGTFGTTELINRL-A-V-QLEKVVSHRLLILPQLGAPGVSAHEVLKFSGFKV
>GCA_000243135.3_Bacteria.p_Firmicutes_B.c_Desulfitobacteriia.o_Desulfitobacteriales.f_Desulfitobacteriaceae.g_Desulfitobacterium.Desulfitobacterium_dichloroeliminans
------------------------------------------------------------------------QTS---------S-----QL-T--DTLG--------------------------AWKVRW-----G-----YKVEPGLYRVGNP-D-S-SPVLVTANYKLTFDGLRKKLTGLDTWILALDTKGVNVWCAAGKGTFGTTELINRL-A-A-QLDKVVAHRTLILPQLGAPGVSAHEVTKYTGFRV
>GCA_000243155.3_Bacteria.p_Firmicutes_B.c_Desulfitobacteriia.o_Desulfitobacteriales.f_Desulfitobacteriaceae.g_Desulfitobacterium.Desulfitobacterium_dehalogenans
------------------------------------------------------------------------QTS---------T-----QL-T--DRLG--------------------------SWKARW-----G-----YKVEAGLYRVGDP-N-N-SPVLVTANYKMSFDSLRKELSGLDTWILVLDTKGINVWCAAGKGTFGTTELLNRL-A-V-QLDRVISHRTLILPQLGAPGVSAHEITKYSGFKV
>GCA_000243475.2_Bacteria.p_Desulfuromonadota.c_Desulfuromonadia.o_Geobacterales.f_Geobacteraceae.g_Geobacter.Geobacter_metallireducens
------------------------------------------------------------------------IVS---------T-----EF-R--DRLG--------------------------AWKARW-----G-----YLVPPGLYAIGSP-G-E-DPVVVTANYKMSYDLVRRELSGRNVWFLVLETFGINVWCAAGKGTFGTDELVRRV-G-V-KLATVVKHRALILPILGAPGVAAHQVARRSGFRV
>GCA_000244895.1_Bacteria.p_Firmicutes_B.c_Desulfitobacteriia.o_Desulfitobacteriales.f_Desulfitobacteriaceae.g_Desulfosporosinus.Desulfosporosinus_youngiae
------------------------------------------------------------------------PTS---------A-----QL-T--DILG--------------------------TWKARW-----G-----YMVEPGLYSLGKP-D-N-SPVLVSANYKMSFDKLRKELKGIDAWILVLDTKGINVWCAAGKGTFGTQELLNRM-A-V-QLEKVVSHRTVIVPQLGAPGISAHVVAKFSGFKV
>GCA_000255115.3_Bacteria.p_Firmicutes_B.c_Desulfitobacteriia.o_Desulfitobacteriales.f_Desulfitobacteriaceae.g_Desulfosporosinus.Desulfosporosinus_acidiphilus
------------------------------------------------------------------------QTS---------S-----EL-M--DILG--------------------------SWKARW-----G-----YKVEPGLYSIGKP-D-S-SPVFVSANYKMSFDSLRKELSGFDAYIMVIDTKGINVWCAAGKGTFGTTEIINRI-A-V-QLDKVVSHRNIILPQLGAPGVVGHEVLKYSGFRV
>GCA_000266945.1_Bacteria.p_Desulfobacterota.c_Desulfomonilia.o_Desulfomonilales.f_Desulfomonilaceae.g_Desulfomonile.Desulfomonile_tiedjei
------------------------------------------------------------------------KVS---------S-----DL-T--DRFG--------------------------TYKARW-----K-----FVVDPGLYALNDP-D-A-SPVLVTANYKMSFDSLRSALPGSSAWLLVLDTQGINVWCAAGKGTFGTDELVNRI-E-S-GLTKVVSHKQLILPQLGAPGIAAHRVKKLSGFKV
>GCA_000305775.1_Bacteria.p_Firmicutes_B.c_Desulfitobacteriia.o_Desulfitobacteriales.f_Syntrophobotulaceae.g_Dehalobacter.Dehalobacter_restrictus
-------------------------------------------------------------------WITGEQIS---------T-----NL-T--DILG--------------------------GWKARW-----G-----YKINPGLYAVGNP-D-H-SEVLVTANYKMTFDALRKELAGLQAWILVLDTKGINVWCAAGKGTFGTAELSSRI-G-T-RLAQIVSHRTLLLPQLGAPGVSAHQVHKQTGFNV
>GCA_000305815.1_Bacteria.p_Firmicutes_B.c_Desulfitobacteriia.o_Desulfitobacteriales.f_Syntrophobotulaceae.g_Dehalobacter.Dehalobacter_restrictus
-------------------------------------------------------------------WITGEQIS---------T-----NL-T--DILG--------------------------GWKARW-----G-----YKINPGLYAVGNP-D-H-SEVLVTANYRMTFDALRKELAGLQAWILVLDTKGINVWCAAGKGTFGTAELSSRI-G-T-RLSQIVSHRTLLLPQLGAPGVSAHQVHKQTGFNV
>GCA_000308215.1_Archaea.p_Thermoplasmatota.c_Thermoplasmata.o_Methanomassiliicoccales.f_Methanomassiliicoccaceae.g_Methanomassiliicoccus.Methanomassiliicoccus_luminyensis
------------------------------------------------------------------------TTT---------S-----EL-T--DRRE--------------------------HLQARL-----G-----HRVEPGLYRLGAP-N-G-SPVFVSANYSLSFDALRTALKGIDGYILVLDTKGVNVWCAAGKGTFGTEELVRRI-E-T-GLAGVVEHRTLILPQLGAPGVAGHEVRKRTGFKV
>GCA_000328665.1_Archaea.p_Halobacterota.c_Methanosarcinia.o_Methanosarcinales.f_Methanosarcinaceae.g_Methanomethylovorans.Methanomethylovorans_hollandica
--------------------------------------------------------------------MQATTTS---------------GL-T--NRLD--------------------------HVFARL-----G-----HTVKPGLYKLGNP-T-E-SLVFASANYTLSFDAVRLVLTG---YILVLDTKGINVWCAAGKGTFGTDELVKRI-M-S-GLSNIVRHRTVIVPQLGAPGISAHEVQNRSGFKV
>GCA_000341655.1_Bacteria.p_Chloroflexota.c_Dehalococcoidia.o_Dehalococcoidales.f_Dehalococcoidaceae.g_Dehalococcoides.Dehalococcoides_mccartyi_B
------------------------------------------------------------------------QVA---------T-----HL-D--DRLG--------------------------AIKVRL-----G-----YAVEPGLYAIGSP-T-E-SPVFVSANYKLSFDHLRQELEGIDGWIMVIDTKGINVWCAAGKGTFGTEEIVHRI-E-T-RLSEIVSHRWIIVPQLGAPGVASHEVRRRSSFHV
>GCA_000344315.1_Bacteria.p_Desulfobacterota_A.c_Desulfovibrionia.o_Desulfovibrionales.f_Desulfovibrionaceae.g_Desulfocurvibacter.Desulfocurvibacter_africanus
-------------------------------------------------------------------FVLGWQVA---------T-----HL-S--DRLG--------------------------GMGVRW-----G-----YRVIPGLYAVGSP-G-Q-SPVIVTANYKLTFDALRKELSGLDAWLLVLDTKGVNVWCAAGKKTFSAEEIVRRV-R-C-GLERLVAHRTLVLPQLAAPGVAAREVRRGCGFKA
>GCA_000350485.1_Bacteria.p_Firmicutes_A.c_Clostridia.o_Acetivibrionales.f_Acetivibrionaceae.g_Ruminiclostridium_A.Ruminiclostridium_A_termitidis
-------------------------------------------------------------------WITGEQVA---------T-----RL-L--DILG--------------------------AWKVRW-----G-----YKINPGVYAVGIP-D-A-SPVLVTANYKLTFDALRKELSGMNVWILVLDTKGINVWCAAGKGTFGTRELVNRI-S-A-RLREIVEHKTLILPQLGAPGVSAHEVTKQTGFKV
>GCA_000350545.1_Bacteria.p_Desulfobacterota.c_Desulfobacteria.o_Desulfobacterales.f_Desulfobacteraceae.g_Desulfotignum.Desulfotignum_phosphitoxidans
-------------------------------------------------------------------YVDHFVIR---------P-----DL-D--DRLS--------------------------TIAVRC-----G-----YLVSPGLYGIGSP-D-D-SDVLVTANYKLTFDHLRSALEGISAWILVLDTRGVNVWCAAGKKNFSTQELVNRI-Q-V-SLEKVVAHKRVIVPQLGATGVSARQVKARSGFRV
>GCA_000375485.1_Bacteria.p_Desulfobacterota_A.c_Desulfovibrionia.o_Desulfovibrionales.f_Desulfovibrionaceae.g_Pseudodesulfovibrio.Pseudodesulfovibrio_oxyclinae
------------------------------------------------------------------------RIS---------S-----KI-R--DHFG--------------------------TFLVRT-----G-----YRVTPGVHAVGNP-G-D-SPVIVTANYKLTFDVVRRDLACTDVWLLVIDTRGINVWCAAGKSLFSTDEVIRKI-R-S-GLEKLVGHRSVILPQLGAPGVAAHEVRKATGFKV
>GCA_000384015.1_Bacteria.p_Firmicutes_B.c_Desulfitobacteriia.o_Desulfitobacteriales.f_Desulfitobacteriaceae.g_Desulfitobacterium.Desulfitobacterium_dehalogenans
------------------------------------------------------------------------QTS---------T-----QL-T--DRLG--------------------------SWKARW-----G-----YKVEAGLYRVGDP-N-N-SPVLVTANYKMSFDSLRKELSGLDTWILVLDTKGINVWCAAGKGTFGTTELLNRL-A-V-QLDRVISHRTLILPQLGAPGVSAHEITKYSGFKV
>GCA_000384395.1_Bacteria.p_Desulfuromonadota.c_Desulfuromonadia.o_Desulfuromonadales.f_Geopsychrobacteraceae.g_Geopsychrobacter.Geopsychrobacter_electrodiphilus
-------------------------------------------------------------------FIENWVVA---------R-----KL-N--DQFG--------------------------RIAMRW-----G-----YAVAPGIYAVGTP-D-E-AEVLISANYKLSFDVLRRSLGSINAWILVIDTKGINVWCAAGKGTFGTDEIIRCV-K-F-HLTKLVTHRRLIVPQLGAPGVAAHLVKNGCDFNV
>GCA_000420085.1_Bacteria.p_Desulfobacterota.c_Desulfobacteria.o_Desulfobacterales.f_Desulfobacteraceae.g_Desulfospira.Desulfospira_joergensenii
-------------------------------------------------------------------HVEDFIIK---------T-----RL-N--DLFS--------------------------TFYVRC-----G-----YRVAPGLYAVGKP-D-E-SEVLVTANFKLTFDHVRKNLKEVDAWILVLDTWGVNVWCAAGKGTFSTGELVSRI-E-S-CLDKVVDHRRVIVPQLGATGVSARAVKKASGFRV
>GCA_000420485.1_Bacteria.p_Desulfobacterota_A.c_Desulfovibrionia.o_Desulfovibrionales.f_Desulfovibrionaceae.g_Desulfovibrio_B.Desulfovibrio_B_longus
-------------------------------------------------------------------FVREFRVR---------T--------RPDDRFG--------------------------TLRARL-----G-----YKIVPGLYCVGRP-G-D-SPVLVTCNYKLTFDALRRELGDTDAWLLALDTHGVNVWCAAAKGVLSTEEVARRV-R-A-NLAAIVSHRVLTLPQLAAPGVSAHKLKGLCGFSV
>GCA_000421285.1_Bacteria.p_Desulfobacterota.c_Desulfobacteria.o_Desulfobacterales.f_Desulfobacteraceae.g_Desulfotignum.Desulfotignum_balticum
-------------------------------------------------------------------YVDHFVIR---------P-----DL-E--DRLS--------------------------TIAVRC-----G-----YLVSPGLYGIGSP-D-D-SDVLVTANYKLTFDHLRSALRGVSAWILVLDTRGVNVWCAAGKKIFSTQELVNRI-K-V-HLEKVVAHKRVIVPQLGATGVSARQVKAQSGFRV
>GCA_000422185.1_Bacteria.p_Desulfobacterota.c_Desulfobacteria.o_Desulfobacterales.f_Desulfococcaceae.g_Desulfococcus.Desulfococcus_multivorans
------------------------------------------------------------------------RVE---------T-----AV-S--DKLG--------------------------TVKTRL-----G-----YKVVPGLYCVGTP-G-E-SPVLMTANYKLTFDALRKELGGLDAWILAADTRGINVWCAAGKGLFSTEEVVRRV-N-S-RLAEIVSHRELILPQLSATGIAAHQVKKICGFKV
>GCA_000422205.1_Bacteria.p_Desulfobacterota_A.c_Desulfovibrionia.o_Desulfovibrionales.f_Desulfovibrionaceae.g_Desulfohalovibrio.Desulfohalovibrio_sp000422205
-------------------------------------------------------------------FVEGWRVR---------S-----AW-R--DRLG--------------------------ALAVRL-----G-----YRIAPGLYALGAA-T-E-SPVLVTSNYKLTFDTLRRALPGRACWILVVETYGINVWCAAGKRTFSTEEVADRV-R-A-KLEQVVSHRRLVLPQLCAPGVAAHRLRRLCGFSG
>GCA_000422245.1_Bacteria.p_Desulfobacterota_A.c_Desulfovibrionia.o_Desulfovibrionales.f_Desulfovibrionaceae.g_Desulfohalovibrio.Desulfohalovibrio_alkalitolerans
--------------------------------------------------------------------MSGWRVR---------F-----DW-A--DRLG--------------------------ALAVRM-----G-----YRIAPGLYALGEP-D-Q-SPVIVTCNYKLTFDILRRDLAGHSCWLLVIETYGINVWCAAGKRSFSTAEVAARV-R-T-GLERIVEHRRLVLPQLAAPGVAARKLRGLCGFGA
>GCA_000422545.1_Bacteria.p_Desulfobacterota_A.c_Desulfovibrionia.o_Desulfovibrionales.f_Desulfovibrionaceae.g_Desulfocurvibacter.Desulfocurvibacter_africanus
-------------------------------------------------------------------FVLGWQVA---------T-----HL-S--DRLG--------------------------GVGVRW-----G-----YRVIPGLYAVGSP-G-Q-SPVIVTANYKLTFDALRKELSGLGAWLLVLDTKGVNVWCAAGKKIFSAEEIVRRV-R-C-GLERLVAHRTLVLPQLAAPGVAAREVRRGCGFKA
>GCA_000426865.1_Bacteria.p_Desulfuromonadota.c_Desulfuromonadia.o_Geobacterales.f_Geobacteraceae.g_Geobacter_A.Geobacter_A_bremensis
-------------------------------------------------------------------GFIRWQLS---------T-----SL-T--DRLG--------------------------ACKARW-----G-----YLVPAGLYAIGAP-D-E-APVVVTANYKMSFDLVRKALAGRNVWLLVLETFGINVWCAAGKGTFGTDELVRRV-A-T-ALSGVVSHRRLILPILGAPGVSAHQVKRRSGFDV
>GCA_000428825.1_Bacteria.p_Desulfobacterota_A.c_Desulfovibrionia.o_Desulfovibrionales.f_Desulfomicrobiaceae.g_Desulfomicrobium.Desulfomicrobium_escambiense
-------------------------------------------------------------------YVEAFRLR---------T--------SPTDRLG--------------------------TCRARL-----G-----YTVNPGLYAVGAP-D-G-SPVVVTANYKLTFDTVRFALTGRDVWLLVVDTRGINVWCAGGKGTFSAAGIAEQV-N-T-GLDRVVSHRRLILPQLGANGVRARDLRKACGFEA
>GCA_000429325.1_Bacteria.p_Desulfobacterota_A.c_Desulfovibrionia.o_Desulfovibrionales.f_Desulfovibrionaceae.g_Desulfovibrio_N.Desulfovibrio_N_putealis
--------------------------------------------------------------------MEGFQVK---------T-----TL-E--DHVG--------------------------AALVRL-----G-----YRVAPGLYAVGSP-T-E-SPVLVTANYKLTFDALRKELAGLHLWILVLDTKGVNVWCAAGKKTFGTQELAGRI-R-T-NLDKVVSHRKVIVPQLGAPGVAGHEVKTLCGFRV
>GCA_000429945.1_Bacteria.p_Desulfobacterota.c_Desulfobulbia.o_Desulfobulbales.f_Desulfobulbaceae.g_Desulfobulbus_A.Desulfobulbus_A_japonicus
-----------------------------------------------------------------------------------------------------------------------------------M-----G----------------TP-H-D-SPVLVTANYKLSFDLLRFELAEVDCWILVVDTRGINVWCAAGKGTFSTDEVVLMV-K-T-RIAELVSHNTLIVPQLCAGGVSSSLVKKKSGFRI
>GCA_000429965.1_Bacteria.p_Desulfobacterota.c_Desulfobulbia.o_Desulfobulbales.f_Desulfobulbaceae.g_Desulfobulbus_A.Desulfobulbus_A_mediterraneus
-------------------------------------------------------------------------MT---------T-----AP-L--DRLG--------------------------TIGARL-----G-----YLVAPGIYGVGNP-Q-D-SPLLVTANYKLSFDQLRFQLAGIDAWILVIDTRGINVWCAAGKNTFSTAELVYSL-D-Y-QLSRLLSRRRLIVPQLSAPALCAEEVRRQSGFRV
>GCA_000430905.1_Archaea.p_Halobacterota.c_Methanomicrobia.o_Methanomicrobiales.f_Methanocorpusculaceae.g_Methanocorpusculum.Methanocorpusculum_parvum
--------------------------------------------------------------------TTTSRII---------------------DRLD--------------------------HLLARL-----G-----HRVEPGLYRLGDP-D-D-SPVFASANYSLSFDALRSPLAGIDAWILVLDTKGINVWCAAGKGTFGTDELVHRI-E-S-DLAGIVSHRTIIVPQLGAPGVSWVDVAARTKFTV
>GCA_000445165.1_Bacteria.p_Firmicutes_B.c_Desulfitobacteriia.o_Desulfitobacteriales.f_Syntrophobotulaceae.g_Dehalobacter.Dehalobacter_restrictus
-------------------------------------------------------------------WITGEQVS---------T-----NL-T--DVLG--------------------------GWKARW-----G-----YKINPGLYAVGNP-D-H-SEVLVTANYKMTFDALRKELAGLQAWILVLDTKGINVWCAAGKGTFGTAELSSRI-G-T-RLAQIVFHRTLLLPQLGAPGVSAHQVHKQTGFNV
>GCA_000512235.1_Bacteria.p_Desulfobacterota.c_Syntrophorhabdia.o_Syntrophorhabdales.f_Syntrophorhabdaceae.g_Syntrophorhabdus.Syntrophorhabdus_aromaticivorans
-----------------------------------------------------------------------------------------------------------------------------------------------YRVDAGLYATGKP-T-E-SPVFVTANYKLTFDLLRRAIASIDGWILVLDTLGINVWCAAGKGTFGTDELVDRI-E-S-RLGDVVSHRKLILPQLAGPGVAGYEVKKRSGFQV
>GCA_000512895.1_Bacteria.p_Firmicutes_B.c_Desulfitobacteriia.o_Desulfitobacteriales.f_Syntrophobotulaceae.g_Dehalobacter.Dehalobacter_restrictus
-------------------------------------------------------------------WITGEQIS---------T-----NL-T--DILG--------------------------GWKARW-----G-----YKINPGLYAVGNP-D-H-SEVLVTANYKMTFDALRKELAGLQAWILVLDTKGINVWCAAGKGTFGTAELSSRI-G-T-RLSQIVSHRTLLLPQLGAPGVSAHQVHKQTGFNV
>GCA_000519265.1_Bacteria.p_Desulfobacterota_A.c_Desulfovibrionia.o_Desulfovibrionales.f_Desulfonatronaceae.g_Desulfonatronum.Desulfonatronum_lacustre
--------------------------------------------------------------------MDGFRVR---------------TCPT--DRLG--------------------------DCRARL-----G-----YTVNPGLYAVGAP-S-D-APVVVTANYKLTFDTVRFALHGRNAWLLVADTRGINVWCAGGKGSFNAEAVAVQV-R-A-GLDRVVSHRRLILPQLAANGVRLRDVRKATGFEA
>GCA_000521465.1_Bacteria.p_Firmicutes_A.c_Clostridia.o_Acetivibrionales.f_Acetivibrionaceae.g_Ruminiclostridium.Ruminiclostridium_straminisolvens
-------------------------------------------------------------------WITGEVVS---------T-----NL-H--DILG--------------------------AWKVRW-----G-----YKINPGLYAIGKP-D-T-SPVLVSANYKLTFDVLRKELSGVDCWILILDTKGINVWCAAGKGTFGTGELVGRI-S-T-GLSDIVSHRKLVLPQLGAPGVSAHEVKSQTGFSV
>GCA_000621505.1_Bacteria.p_Firmicutes_A.c_Clostridia.o_Acetivibrionales.f_Acetivibrionaceae.g_Ruminiclostridium_A.Ruminiclostridium_A_cellobioparum
-------------------------------------------------------------------WITGERVA---------T-----RL-L--DILG--------------------------AWKVRW-----G-----YKINPGIYAVGNP-D-A-SPVLVTANYKLTFDALRKELSGLNVWILVLDTKGINVWCAAGKGTFGTRELVNRI-S-T-RLQEIVDHKTLILPQLGAPGVSAHEVTKQTGFKV
>GCA_000686525.1_Bacteria.p_Desulfobacterota_A.c_Desulfovibrionia.o_Desulfovibrionales.f_Desulfonatronovibrionaceae.g_Desulfonatronovibrio.Desulfonatronovibrio_hydrogenovorans
-------------------------------------------------------------------------------------------M-S--DKIG--------------------------GLGART-----G-----YRICPGLYALGQP-D-D-SPVLVTCNYKLTFDILRKQLGGGSFWILVVETYGINVWCAAGKKSFNTQEVARQV-H-S-LLDKIVKHRTLIIPQLAAPSVAAHKLKKMCGFKG
>GCA_000699585.1_Bacteria.p_Firmicutes_A.c_Clostridia.o_Peptostreptococcales.f_Peptoclostridiaceae.g_Peptoclostridium.Peptoclostridium_litorale
-------------------------------------------------------------------MFDGERLR---------T-----IL-S--DRLG--------------------------SLLVRL-----G-----YKFPPGLYAIGNP-D-N-SPALVTANYKLTVDTVRSNIGGIDSWLLVINTSGVNVWCAAGKGSFGSDEIIYRI-K-T-GLYKISKSKLLVLPQLGAPGVNPQKISKYTRFKT
>GCA_000711225.1_Bacteria.p_Desulfuromonadota.c_Desulfuromonadia.o_Desulfuromonadales.f_Geopsychrobacteraceae.g_Pelobacter_B.Pelobacter_B_seleniigenes
---------------------------------------------------------------------------------------------------------------------------------------------------------------M-APVVVTANYKMSYDLVRSTLRGRNVWILVLETYGINVWCAAGKGSFGTRELIGRI-Q-T-ALKELIDNRSIILPILGAPGIAAHEVTRATGFRI
>GCA_000717475.2_Bacteria.p_Desulfobacterota_A.c_Desulfovibrionia.o_Desulfovibrionales.f_Desulfonatronaceae.g_Desulfonatronum.Desulfonatronum_thiodismutans
--------------------------------------------------------------------MDGFRVR---------------VRPT--DRLG--------------------------DCRARL-----G-----YTVNPGLYAVGDP-S-D-APVIVTANYKLTFDTVRFALRGRNAWLLVTDTRGINVWCAGGKGSFNAEAVALQV-R-A-GLDRVVSHRRLILPQLAANGVRLRDVRKATGFEA
>GCA_000732885.1_Bacteria.p_Desulfobacterota.c_Desulfobacteria.o_Desulfobacterales.f_Desulfobacteraceae.g_Desulfobacula.
-------------------------------------------------------------------YVDKFIIK---------S-----AL-E--DLFS--------------------------TFYVRC-----G-----YSVSPGLYGIGNP-D-H-SEVLVTANFKLTFDHLRQELPGINAWILVLDTNGINVWCAAGKGTFSTRELVNRI-K-A-FLEKIVDHKRVIVPQLGATGVSAREVKKLSGFRV
>GCA_000739515.1_Bacteria.p_Moduliflexota.c_Moduliflexia.o_Moduliflexales.f_Moduliflexaceae.g_Moduliflexus.Moduliflexus_flocculans
------------------------------------------------------------------------IIS---------T-----QF-T--DMLK--------------------------NWKVRW-----G-----AIVTPGIYGIGQP-D-N-SPVLVTANYRLTLDALRKELGGISAWILVLDTRGVNVWCAAGKGTFGTEELIARI-N-V-KLHDIVAHRTLILPQLGATGVAAHEVLKASGFKV
>GCA_000745845.1_Bacteria.p_Firmicutes_A.c_Clostridia.o_Acetivibrionales.f_Acetivibrionaceae.g_Pseudobacteroides.Pseudobacteroides_cellulosolvens
----------------------------------------------------------------------DIKVS---------T-----KL-T--DTLG--------------------------GWKARW-----G-----YKVNPGIYAVGDP-D-S-SPVLVTANYKMTFDALRKELSGLSAWIMVLDTKGINVWCAAGKGTFGTKELITRI-G-I-RLNDIVAHRTLILPQLGAPGISAHEVTKSTGFKI
>GCA_000747085.1_Bacteria.p_Desulfobacterota.c_Syntrophia.o_Syntrophales.f_Smithellaceae.g_UBA8904.
-------------------------------------------------------------------FVSGSKVS---------S-----LL-T--DRWG--------------------------TIKARL-----G-----YAIDPGLYALGKP-D-Q-SPVLVTANYKMSFDYLRQALPNRNAWILVLDTKGINVWCAAGKGTFGTQELLRRL-E-S-GLKKVVNHKKIILPQLGAPGVSAHRVRQLTGFQV
>GCA_000770645.1_Bacteria.p_Firmicutes_B.c_Desulfitobacteriia.o_Desulfitobacteriales.f_Desulfitobacteriaceae.g_Desulfosporosinus.Desulfosporosinus_sp000770645
------------------------------------------------------------------------QTS---------A-----EL-T--DVLG--------------------------SWKARW-----G-----YIVEPGLYRVGKP-D-N-SLVLVSANYKMSFDSLRKELNGLNAWILVLDTKGINVWCAAGKGTFGTQELLNRI-A-V-QLEKFVSHKTVIVPQLGAPGISAHLVAKFSGFKV
>GCA_000802135.1_Bacteria.p_Firmicutes_B.c_Desulfitobacteriia.o_Desulfitobacteriales.f_Desulfitobacteriaceae.g_Desulfosporosinus.Desulfosporosinus_sp000961805
------------------------------------------------------------------------ETS---------A-----EL-T--DIMG--------------------------TWKARW-----G-----FTVEPGLYSLGKP-H-N-SPVLVSANYKMSFDSLRKELNGVDAWILVLDTKGINVWCAAGKGTFGTPELLNRI-A-V-QLEKVVSHRTVIVPQLGAPGISAHEVAKFSGFKV
>GCA_000816575.1_Bacteria.p_Desulfuromonadota.c_Desulfuromonadia.o_Geobacterales.f_Geobacteraceae.g_Geobacter.Geobacter_anodireducens
------------------------------------------------------------------------AIS---------A-----QL-T--DTLG--------------------------AWQARW-----G-----YLVPPGVYAIGAP-G-G-DPVVVTANYKMSYDIVRRELAGRDIWLLVLETHGINVWCAAGKGTFGTDEIVKRI-T-T-GLPLLVSHRTLLLPMLGAPGVAAHLVRQRTGFQV
>GCA_000817955.1_Bacteria.p_Desulfuromonadota.c_Desulfuromonadia.o_Geobacterales.f_Geobacteraceae.g_Geobacter.Geobacter_pickeringii
---------------------------------------------------------------------MQWQVS---------S-----EL-G--DRLG--------------------------AWKARW-----G-----YLVPPGLYAIGDP-G-D-DPVVVTANYKMSYDLVRRALAGRRVWLLVLETHGINVWCAAGKGTFGTVELVQRI-W-T-GLHQVVQHRLLLLPILGAPGVAAHVIKQGTGFGV
>GCA_000820505.1_Bacteria.p_Desulfuromonadota.c_Desulfuromonadia.o_Desulfuromonadales.f_Geoalkalibacteraceae.g_Geoalkalibacter.Geoalkalibacter_ferrihydriticus
-------------------------------------------------------------------FVGGWQVC---------T-----RL-T--DHLG--------------------------HWQMRW-----G-----YRIAPGLYAVGCP-D-D-APVVVTANYKMSFDALRRELGGRDLWILVLETHGINVWCAAGKGTFGTEELARRV-K-T-GLEKLVRHRRLIVPQLGAVGVAAHEVKKACGFQV
>GCA_000931935.2_Bacteria.p_Desulfobacterota.c_Desulfarculia.o_Desulfarculales.f_Desulfarculaceae.g_Dethiosulfatarculus.Dethiosulfatarculus_sandiegensis
------------------------------------------------------------------------LVA---------T-----DL-S--DRLY--------------------------GCLVRW-----G-----YPVRPGLYGVNQP-G-D-SPVLVTCNYKLTFDCLRRCLGKVNAWILALDTKGINVWCAAGKKTMSTDNLVKSL-A-E-KILNLVNHRQLILPQLAGPGVAAHLVKKAAGFRV
>GCA_000934745.1_Bacteria.p_Desulfobacterota_A.c_Desulfovibrionia.o_Desulfovibrionales.f_Desulfonatronaceae.g_Desulfonatronum.Desulfonatronum_thioautotrophicum
--------------------------------------------------------------------MDGFRVK---------------PLPT--DRLG--------------------------DCRARL-----G-----YTVNPGLYAVGAP-S-D-APVVVTANYKLTFDTVRFALRGRSAWVLVTDTRGINVWCAGGKGSFSAEAVALQV-R-S-GLDLVVSHRRLILPQLSANGVRLRDVQKATGFEA
>GCA_000960765.1_Bacteria.p_Firmicutes_B.c_Desulfitobacteriia.o_Desulfitobacteriales.f_Desulfitobacteriaceae.g_Desulfosporosinus.Desulfosporosinus_sp000960765
------------------------------------------------------------------------PTS---------T-----QL-T--DVLG--------------------------SWKARW-----G-----YKVDPGLYSIGNP-D-S-SPVLVTANYKMSFDSLRKELTGLDAWILVLDTKGINVWCAAGKGTFGTSELLNRI-A-V-QLEKVVSHKTLVLPQLGAPGVSAHEVLKYSGFKV
>GCA_000961035.1_Bacteria.p_Desulfuromonadota.c_Desulfuromonadia.o_Geobacterales.f_Geobacteraceae.g_Geobacter.Geobacter_sulfurreducens
------------------------------------------------------------------------VIS---------T-----QL-A--DTLG--------------------------AWQARW-----G-----YLVPPGLYAIGAP-G-G-TPVVVTANYKMSYDSVRWELAGRDIWLLVLETHGINVWCAAGKGTFGTDEIVKRV-G-T-SLSRIVNHRTLLLPMLGAPGVAAHLVRQRTGFKV
>GCA_000961655.1_Bacteria.p_Desulfobacterota.c_Desulfobacteria.o_Desulfobacterales.f_Desulfosarcinaceae.g_Desulfatitalea.Desulfatitalea_sp000961655
-------------------------------------------------------------------FVRDFLIQ---------T-----AL-A--DRLG--------------------------TIGVRL-----G-----YKVAPGLYAVGHP-D-S-AEVLVTANYKLSFDHLRQSLQDIDAWLLVLDTRGINVWCAAGKGTFGTEELVRRI-R-T-GLSQVVSHRRLILPQLGATGVSALKVKKACGFEV
>GCA_000961725.1_Bacteria.p_Desulfobacterota.c_Desulfobulbia.o_Desulfobulbales.f_Desulfocapsaceae.g_Desulforhopalus.Desulforhopalus_sp000961725
-------------------------------------------------------------------FVDGFRVA---------------TILS--DHLG--------------------------TFGART-----G-----YKVTPGLYCVGNP-A-S-SPVLVTANYKLTFDALRKELAGIDCWILVIDTRGINVWCAGGKGTFSAEEVAFQV-Q-A-KLDKLVSHRELILPQLSANGVAARDVKKLCGFKA
>GCA_000961765.1_Bacteria.p_Firmicutes_B.c_Peptococcia.o_Peptococcales.f_BICA1-8.g_BICA1-8.BICA1-8_sp000961765
-------------------------------------------------------------------WLVGEQIS---------T-----KL-A--DTLG--------------------------TWKARW-----G-----YRINPGLYAVGAP-D-T-SPVLVTANYKLTFDVLRKELCGLSLWVLVLDTKGINVWCAAGKGTFGTEELVTRI-A-T-NLLQIIAHKTLILPQLGAPGVSAHEVSKHTGFRV
>GCA_001029285.1_Bacteria.p_Firmicutes_B.c_Desulfitobacteriia.o_Desulfitobacteriales.f_Desulfitobacteriaceae.g_Desulfosporosinus.Desulfosporosinus_acididurans
------------------------------------------------------------------------QTS---------S-----EL-T--DILG--------------------------SWKVRW-----G-----YKVEPGLYRIGNP-D-S-SPVFVSANYKMSFDSLRKELSGFDAYIMVIDTKGINVWCAAGKGTFGTTEIINRI-A-T-QLDKVVSHRNLILPQLGAPGVIGHEVLKYSGFRV
>GCA_001050275.1_Bacteria.p_Chloroflexota.c_Anaerolineae.o_Anaerolineales.f_Anaerolineaceae.g_Leptolinea.Leptolinea_tardivitalis
------------------------------------------------------------------------HTT---------S-----SL-T--NHWD--------------------------HILARF-----G-----HRVDPGLYHLGNP-T-D-SVVLVTSNYSLSFDALRSSIPGVDAYILVLDTFGINVWCAAGKGTFGTKELIHRI-Q-V-HLDTLVRHRVVILPQLGAPGVAAHEVKKATGFRV
>GCA_001262605.1_Bacteria.p_Firmicutes_A.c_Clostridia.o_Acetivibrionales.f_Acetivibrionaceae.g_Pseudobacteroides.Pseudobacteroides_cellulosolvens
----------------------------------------------------------------------DIKVS---------T-----KL-T--DTLG--------------------------GWKARW-----G-----YKVNPGIYAVGDP-D-S-SPVLVTANYKMTFDALRKELSGLSAWIMVLDTKGINVWCAAGKGTFGTKELITRI-G-I-RLNDIVAHRTLILPQLGAPGISAHEVTKSTGFKI
>GCA_001278055.1_Bacteria.p_Desulfuromonadota.c_Desulfuromonadia.o_Desulfuromonadales.f_Desulfuromonadaceae_C.g_Desulfuromonas_B.Desulfuromonas_B_soudanensis
-------------------------------------------------------------------FVTGWQVA---------T-----RL-E--DIFG--------------------------RWQMRW-----G-----YRITPGLYAVGRP-D-D-APVLVTANYKLTFDTLRRELQGQNLWILVLETYGINVWCAAGKGTFGTEEVVRRI-R-A-RLEQVVRHRTLILPQLGAPGVAAHEVQRESGFRV
>GCA_001303025.1_Bacteria.p_Desulfobacterota.c_Desulfobacteria.o_Desulfobacterales.f_Desulfosarcinaceae_A.g_SG8-13.SG8-13_sp001303025
-------------------------------------------------------------------FVEDFLAK---------T-----VL-N--DWLG--------------------------KIRVRW-----G-----YKVAPGLYGVGRP-D-S-SPVLVTANYKLSFDALRSGAGVADAWILVVDTRGINVWCAAGKGTFSTEEVVRQV-K-S-QLDRVVDHRRLILPQLSATGVASRMVKKGCGFKV
>GCA_001303785.1_Bacteria.p_WOR-3.c_WOR-3.o_SM23-42.f_SM23-42.g_SM23-42.SM23-42_sp001303785
------------------------------------------------------------------------HTT---------S-----TF-T--DKLN--------------------------HLLART-----G-----FRVQPGLYTLGNP-D-Q-SSVFVTANYGLSFDKLRAALFGVDCYILVLDTKGINVWCAAGKGTFGTEELIHRI-D-V-KLKQHVDHDMLILPQLGAPGVAAHEVTERTGFRI
>GCA_001303955.1_Bacteria.p_Bacteroidota.c_Bacteroidia.o_Bacteroidales.f_SM23-62.g_SM23-62.SM23-62_sp001303955
------------------------------------------------------------------------IAD---------R-----KI-S--NNVD--------------------------HLLARL-----G-----YLVTPGLYRFGDP-G-E-SPVFITANYTLSFDALRSSLKEIDCFILVLNTFGINVWCAAGKGTFGTEELIRKI-D-T-RLHETIKHRTLILPQLGAPGVSAHRVKEKTGFNI
>GCA_001304105.1_Bacteria.p_Desulfobacterota.c_BSN033.o_SM23-61.f_SM23-61.g_SM23-61.SM23-61_sp001304105
---------------------------------------------------------------------MDARVS---------S-----SL-K--DQKG--------------------------AWKVRW-----G-----YAIDPGLYALGYP-D-S-SPVLVTANYKLTFDRLRQALPNRNFWILVLDTKGINVWCAAGKGTFGTQELAERI-R-S-GLEKVVDHRELILPQLSGPGVAAHLVKKLSGFKV
>GCA_001306095.1_Bacteria.p_Chloroflexota.c_Anaerolineae.o_Anaerolineales.f_Anaerolineaceae.g_Leptolinea.Leptolinea_tardivitalis
------------------------------------------------------------------------HTT---------S-----SL-T--NHWD--------------------------HILARF-----G-----HRVDPGLYHLGNP-T-D-SVVLVTSNYSLSFDALRSSIPGVDAYILVLDTFGINVWCAAGKGTFGTKELIHRI-Q-V-HLDTLVRHRVVILPQLGAPGVAAHEVKKATGFRV
>GCA_001311825.1_Bacteria.p_Desulfobacterota_A.c_Desulfovibrionia.o_Desulfovibrionales.f_Desulfovibrionaceae.g_Pseudodesulfovibrio.Pseudodesulfovibrio_brasiliensis
------------------------------------------------------------------------RVS---------S-----TL-T--DHLG--------------------------TLGVRT-----G-----YRVVPGLYAVGLP-T-S-SPVVVTANYKLTFDVVRRDLAESSAWLLVIDTRGINVWCAAGKHLFSTREILRKI-H-T-KLDRIAPNATLILPQLGAPGVSAHTIKRECGMTV
>GCA_001311985.1_Bacteria.p_Desulfuromonadota.c_Desulfuromonadia.o_Geobacterales.f_Geobacteraceae.g_Geobacter_B.Geobacter_B_toluenoxydans
------------------------------------------------------------------------QVS---------S-----HL-G--DLIG--------------------------RWKARW-----G-----YLVPPGLYAIGRP-T-S-DQVVVTANYKMSFDIVRHQLAGRNVWLLVLETHGINVWCAAGKGTFGTEELVHRL-E-T-GLARIVTHRRLLLPILGAPGVAAHQVAQRTGFSI
>GCA_001412345.1_Bacteria.p_Desulfobacterota.c_Syntrophia.o_Syntrophales.f_Smithellaceae.g_Smithella.Smithella_sp001412345
-------------------------------------------------------------------FVRGFRIS---------S-----EL-V--DHWG--------------------------SIRARW-----G-----YKIDPGLYALGNP-D-N-SSVFVSANYKMSFDHLRSALKGRSGWILVLDTKGINVWCAAGKGTFGTKELLRRI-E-S-DLKKIISHNRLILPQLGAPGVAAHKIKQISGFNV
>GCA_001412355.1_Archaea.p_Halobacterota.c_Methanomicrobia.o_Methanomicrobiales.f_Methanomicrobiaceae.g_LKUD01.LKUD01_sp001412355
------------------------------------------------------------------------NTG---------G-----SL-T--DRFD--------------------------HIAARW-----G-----HRVEPGLYRLGSP-S-D-SPVFASANYTLSFDALRSSLAGTDCFILVLDTKGINVWCAAGKGTFGTDELVFRI-A-T-RLSDVVRHRTIIVPQLGAPGIAAHEVLRRSGFCV
>GCA_001421185.1_Archaea.p_Thermoplasmatota.c_Thermoplasmata.o_Methanomassiliicoccales.f_Methanomassiliicoccaceae.g_DTU008.DTU008_sp001421185
------------------------------------------------------------------------TTT---------S-----VL-G--ERRD--------------------------HLLARL-----G-----HRVAPGLYRLGGP-D-S-SPVFVSANYTLSFDALRSALHGIDAYILVLDTKGVNVWCAAGKGTFGTDELVERI-E-T-ALAERVDHRRLILPQLSAPGVAAHEVKARTGFSV
>GCA_001443455.1_Bacteria.p_MBNT15.c_MBNT15.o_MBNT15.f_MBNT15.g_CSP1-8.CSP1-8_sp001443455
--------------------------------------------------------------M---------RAR---------V-----TI-G--DVLG--------------------------RWSMRW-----G-----YRVAPGLYAVGDP-D-L-SGILVTANYKMTFDALRRELTGLNVWILVLDTRGVNVWCAAGKGTFGTEEVVRRV-K-A-MLEEVVSHRRLILPQLGGPGVSAHQVTKGCGFQV
>GCA_001508375.1_Bacteria.p_Firmicutes_B.c_Desulfotomaculia.o_Desulfotomaculales.f_Nap2-2B.g_46-80.46-80_sp003485325
--------------------------------------------------------------------------------------------------MG--------------------------SWKVRW-----G-----YKVPPGLYGVGEP-G-D-SPVLITANYKMTFDRLRKELSGVDAWVLIINTRGVNVWCSAGKGTFSAAEIARMI-A-T-NLSWVVSHRTLVLPQLSAVGVAAHKLLKMSGFRV
>GCA_001508995.1_Bacteria.p_Firmicutes_B.c_Desulfotomaculia.o_Desulfotomaculales.f_Nap2-2B.g_46-80.46-80_sp003513005
--------------------------------------------------------------------------------------------------MG--------------------------SWKVRW-----G-----YKVPPGLYGIGDPVD---SPVLVTANYKMTFDRLRKELSGVNAWVLVINTRGINVWCSAGKGTFSATEIARMI-A-T-NLSWIVSHRTLILPQLSAVGVAAHRLLKMSGFRV
>GCA_001512965.1_Archaea.p_Thermoplasmatota.c_Thermoplasmata.o_Methanomassiliicoccales.f_Methanomassiliicoccaceae.g_DTU008.DTU008_sp001512965
-----------------------------------------------------------------------------------------------------------------------------------------------HRVLPGLYRLGQP-D-S-SPVLVSANYTLSFDALRSSLRGIDAYILVLDTKGVNVWCAAGKGTFGTDELVERI-R-T-SLESHVDHRRLILPQLGAPGVSAHEVKQRTGFSV
>GCA_001513155.1_Bacteria.p_Firmicutes_B.c_Syntrophomonadia.o_Syntrophomonadales.f_Syntrophomonadaceae.g_DTU018.DTU018_sp001513155
-------------------------------------------------------------------WVTGEVVS---------T-----KL-S--DKLG--------------------------AWKVRW-----G-----YRINPGLYAVGKP-D-N-SPVLVSANYKLTFDTLRKELSGLNCWILILDTKGINVWCAAGKGTFGTEELVSRI-Y-T-GLSGIVSHRKLVLPQLGAPGVSAHEVTKQTGFAV
>GCA_001516045.1_Bacteria.p_Firmicutes_B.c_Desulfitobacteriia.o_Desulfitobacteriales.f_Desulfitobacteriaceae.g_Desulfosporosinus.Desulfosporosinus_sp001516045
------------------------------------------------------------------------QTS---------A-----EL-T--DRLG--------------------------TWKARW-----G-----YNVEPGLYSVGKP-D-N-SPVLVSANYKMSFDSLRKELDGVDAWIIVLDTKGINVWCAAGKGTFGTQELVNRI-A-V-QLEKFVSHRTVIVPQLGAPGISAHEVTKFSGFKV
>GCA_001541255.1_Bacteria.p_Nitrospirota.c_Thermodesulfovibrionia.o_Thermodesulfovibrionales.f_Magnetobacteriaceae.g_HCH-1.HCH-1_sp001541255
------------------------------------------------------------------------KVS---------A-----TL-S--DKWG--------------------------AVKCRL-----T-----YTVTPGLYVVGTP-S-N-SDVFVSANYKLSFDKLRSALAGINAWILVLDTKGINVWCAAGKGTFSTEELVKKI-F-T-NLPLCVRHRKLIVPQLGAVGVSAHKVLKATGFRV
>GCA_001563225.1_Bacteria.p_Desulfobacterota_A.c_Desulfovibrionia.o_Desulfovibrionales.f_Desulfovibrionaceae.g_Pseudodesulfovibrio.Pseudodesulfovibrio_indicus
------------------------------------------------------------------------RVR---------T-----RM-L--DRLG--------------------------TALARL-----G-----YKVVPGLYCVGNP-T-D-SPVLVTANYKLTFDAVRTELSGQDAWLLVTDTRGINVWCAAGKNLFATHEIVLSV-R-A-QLDKVVAHRTLVLPQLGAPGVAAYRVKRECGFKV
>GCA_001577565.1_Archaea.p_Halobacterota.c_Methanosarcinia.o_Methanosarcinales.f_Methanosarcinaceae.g_Methanolobus.Methanolobus_sp001577565
------------------------------------------------------------------------ETT---------S-----TI-S--DRSD--------------------------HFLARL-----G-----HIVEPGIYRQGNP-D-D-SPVFVSANYTLSFDALRSSLDGIDCYILVIDTKGINVWCAAGKGTFGTAEIVYRI-R-S-GLSDIIKHRNIILPQLSAPGVSAHEVRRLSGFNV
>GCA_001595385.3_Bacteria.p_GWC2-55-46.c_GWC2-55-46.o_GWC2-55-46.f_GWC2-55-46.g_GWC2-55-46.GWC2-55-46_sp001595385
--------------------------------------------------------------------STDSAVT---------------------DRID--------------------------HFRCRI-----G-----YVVVPGLYALGSP-G-G-SDVFVTANYKMSFDILRGSIPGVDAWLLVLDTKGINVWCAAGKGTFGTDELVKKV-F-E-RLHEKVSHRRLILPQLGAPGVSAPEVRKQTGFRA
>GCA_001595815.1_Archaea.p_Euryarchaeota.c_Thermococci.o_Methanofastidiosales.f_.
------------------------------------------------------------------------FTT---------S-----TI-T--NRWD--------------------------HFLARW-----S-----HRVEPGLYALGSP-Q-D-SPVFVTANYTLSFDALRSALGEIDSYIMVLDTKGINVWCAAGKGTFGTDELVHRI-E-T-HLHNVVSHRVLVLPQLGAPGVVAHEVKNRSGFTI
>GCA_001603855.1_Bacteria.p_Desulfobacterota.c_Syntrophia.o_Syntrophales.f_PHBD01.g_PHBD01.
-------------------------------------------------------------------FVTGGQVS---------------SLLT--DRRG--------------------------SIKARW-----G-----YTVDPGLYALGAP-D-G-SPVVVTANYKMSFDRLREALPGRNLWILVLDTDGINVWCAAGKGTFGTGELIRRI-K-S-GLADCVRHRDLILPQLGAPGVSAHLVRKLSGFKV
>GCA_001603955.1_Bacteria.p_Desulfobacterota.c_Syntrophorhabdia.o_Syntrophorhabdales.f_Syntrophorhabdaceae.g_Delta-02.Delta-02_sp001603955
--------------------------------------------------------------------------------------------------MG--------------------------AFKVRW-----G-----YRVDAGLYAIGEP-T-G-SPVFVTANYKLTFDLLRKAVASIGGWILVLDTVGINVWCAAGKGTFGTDELLRRI-E-S-HLPDIVNHRKLILPQLAGPGVAGHEVRKLSGFQV
>GCA_001604385.1_Bacteria.p_Spirochaetota.c_Spirochaetia.o_Treponematales.f_Treponemataceae.g_Spiro-10.Spiro-10_sp001604385
-------------------------------------------------------------------TTQTAGLT---------T-----RL-T--DRLQ--------------------------NAAIRC-----G-----AVFPPGLYFVGKP-D-T-SPVLVTANYILTVNMVRRELNGVHAWLLIVDTGGVNVWCAAGKGRMNASVVAKAL---SFRVADVSPEGILVLPQLSASGIDGNELGRLTGRRV
>GCA_001604405.1_Bacteria.p_Spirochaetota.c_Spirochaetia.o_Treponematales.f_Treponemataceae.g_Spiro-10.Spiro-10_sp001604405
-------------------------------------------------------------------------------------------------------------------------------MRLRF-----G-----AAVEPGLYFAGEP-D-G-SPVLVTANYRLTFDAVRKELGNLSVWLLVIDTKGVNVWCSAGKGTFCAEEIGRRI-A-T-ALDRLAPQATLVLPQLSASGVDARGLSAATGRRV
>GCA_001604475.1_Bacteria.p_Synergistota.c_Synergistia.o_Synergistales.f_Synergistaceae.g_Syner-03.Syner-03_sp002306075
------------------------------------------------------------------------TLS---------T-----SL-S--DRIG--------------------------TWKARW-----G-----YLIDPGLYMIGCP-D-L-SPVLVTANYKMTVDRVRMNLAGRDLWLMVLDTYGVNVWCAAGKGTFGTEELVSRI-D-T-ELSEKVAHRELILPQLGATGVSAHEVRDKSGFRV
>GCA_001611275.1_Bacteria.p_Desulfuromonadota.c_Desulfuromonadia.o_Desulfuromonadales.f_DDH964.g_DDH964.DDH964_sp001611275
-------------------------------------------------------------------FVCGWQVE---------T--------RQRDLFG--------------------------RWQMRW-----G-----YRIAPGLYAIGNP-D-A-APVLVTANYKLTFDSLRRELTGLDAWILVLETFGINVWCAAGKGTFGTDEVIRRL-R-S-GLDQVVAHRTLILPQLGAPGVAAHQVRRESGFSV
>GCA_001628815.1_Bacteria.p_Desulfuromonadota.c_Desulfuromonadia.o_Geobacterales.f_Geobacteraceae.g_Geobacter.Geobacter_anodireducens
------------------------------------------------------------------------AIS---------A-----QL-T--DTLG--------------------------AWQARW-----G-----YLVPPGVYAIGAP-G-G-DPVVVTANYKMSYDIVRRELAGRDIWLLVLETHGINVWCAAGKGTFGTDEIVKRI-T-T-GLPLLVSHRTLLLPMLGAPGVAAHLVRQRTGFQV
>GCA_001707455.1_Bacteria.p_Firmicutes_B.c_Desulfitobacteriia.o_Desulfitobacteriales.f_Syntrophobotulaceae.g_Dehalobacter.Dehalobacter_restrictus
-------------------------------------------------------------------WITGEQVS---------A-----NL-T--DILG--------------------------GWKARW-----G-----YKINPGLYAVGNP-D-H-SEVLVTANYKMTFDALRKELAGLQVWILVLDTKGINVWCAAGKGTFGTTELNSRI-G-T-RLAQIVSHRTLLLPQLGAPGVSAHQVHKQTGFNV
>GCA_001707885.1_Bacteria.p_Firmicutes_B.c_Desulfitobacteriia.o_Desulfitobacteriales.f_Desulfitobacteriaceae.g_Desulfosporosinus.Desulfosporosinus_sp001707885
------------------------------------------------------------------------PTS---------S-----EL-T--DVVG--------------------------TWKARW-----G-----YTVEPGLYSVGKP-N-N-SPVLVSANYKMSFDSLRKELSGVDAWILVLDTKGINVWCAAGKGTFGTQELLNRI-A-V-QLEKVVSHSKVIVPQLGAPGISAHVVAKFSGFKV
>GCA_001714685.2_Archaea.p_Halobacterota.c_Methanosarcinia.o_Methanosarcinales.f_Methanosarcinaceae.g_Methanosarcina.Methanosarcina_sp001714685
-------------------------------------------------------------------SIPTTTTG---------------KL-T--DRLD--------------------------HFLARW-----G-----HIVKPGLYRLGNP-T-D-SLVFVSANYTLSFDAVRSSLAGTDCYILVLDTKGINVWCAAGKGTFGTKELVRRI-G-S-GLANVVRHRTLILPQLSAPGISAYEVKHQSGFLV
>GCA_001717745.1_Bacteria.p_Firmicutes_A.c_Clostridia.o_Acetivibrionales.f_Acetivibrionaceae.g_Ruminiclostridium.Ruminiclostridium_sp001717745
-------------------------------------------------------------------WVTGEVVS---------T-----NL-H--DIFG--------------------------AWKVRW-----G-----YKISPGLYAVGKP-D-T-SPVLVSANYKLTFDVLRKELSGLNCWILILDTKGINVWCAAGKGTFGTDELVNRI-S-T-GLSEIVSHRKLVLPQLGAPGVSAHEVTKQTGFSV
>GCA_001735875.1_Bacteria.p_Desulfobacterota.c_Desulfobacteria.o_Desulfobacterales.f_.
-------------------------------------------------------------------YVDSFRVK---------T-----GL-E--DFRG--------------------------TIKARL-----G-----YKIAPGLYAVGSP-G-D-SPVLVTANYKLTFDTLRRELTSFDGWLLVIDTRGINVWCAAGKTLFSTQEVVYRI-Q-C-RLSKVVQHKKIILPQLAATGVSAVSVKKESGFEV
>GCA_001742305.1_Bacteria.p_Firmicutes_J.c_Desulfuribacillia.o_Desulfuribacillales.f_Desulfuribacillaceae.g_Desulfuribacillus_A.Desulfuribacillus_A_stibiiarsenatis
-------------------------------------------------------------------AITGSRIS---------T-----ELRD--SYWN---------------------------LKARL-----G-----FKIPPGLYAIGNP-D-N-SPVLVTCNYKLTIDIVRVSLDGIDTWLLVIDTKGVNVWCAAGKGTFSTEEIIYRI-Q-Y-QIKELVSHNTIIVPQLGAPGITAHEITKFAGFKV
>GCA_001749745.1_Bacteria.p_Spirochaetota.c_Spirochaetia.o_Spirochaetales.f_Marispirochaetaceae.g_Marispirochaeta.Marispirochaeta_associata
--------------------------------------------------------------------VWHRSVG---------G-----TL-S--DRLA--------------------------RIRFRL-----G-----LVVTPGLYALNDP-G-E-DPVLVTANFRLSFDALRSALGERSAWILVLDTKGVNVWCAAGKGTFGTNELIHRI-R-S-SLADIVSHRRLILPQLGAPGVAAHEAEQQTGFRV
>GCA_001768155.1_Bacteria.p_Bacteroidota.c_Bacteroidia.o_Bacteroidales.f_GWF2-33-38.g_GWA2-31-9.GWA2-31-9_sp001768155
-------------------------------------------------------------------YITGQIVS---------T-----IL---NDIKG--------------------------AIKARW-----D-----YNVKPGLYAIGSP-D-S-SDVFVSANYKLSFDHLRKNLNGLNAWILVLDTKGINVWCAAGKGTFGTKELVSKI-K-F-AIETIVEHKRIIVPQLGAVGVSAHEVKSETGFNI
>GCA_001769035.1_Bacteria.p_Bacteroidota.c_Bacteroidia.o_Bacteroidales.f_GWA2-32-17.g_GWA2-32-17.GWA2-32-17_sp001769035
-------------------------------------------------------------------YIIGHIVT---------T-----NL-N--DLLG--------------------------NVKVRC-----S-----YKVKPGLYAVGTP-D-N-SDVLVTANYKLSFDHLRKNLIGINAWILVLDTKGINVWCAAGKGTFGTKELISKI-Q-F-LIDKIVEHKRIIVPQLGAVGVSAHEVKNATGFNV
>GCA_001769125.1_Bacteria.p_Bacteroidota.c_Bacteroidia.o_Bacteroidales.f_GWF2-35-48.g_GWF2-35-48.GWF2-35-48_sp001769125
-------------------------------------------------------------------FIVGSVIS---------------DFLN--DILG--------------------------AIKARW-----A-----YKINPGLYAIGKP-N-N-SNIFVTANYKLSFDHLRKNLKNIDSWILILDTKGINVWCAAGKGTFGTEELIKQI-Q-T-KLVEIVNHKKIILPQLGAVGVSAHDVKKITGFHV
>GCA_001769395.1_Bacteria.p_Bacteroidota.c_Bacteroidia.o_Bacteroidales.f_GWF2-35-48.g_GWF2-35-48.GWF2-35-48_sp001769125
-------------------------------------------------------------------FIVGSVIS---------D-----FL-N--DILG--------------------------AIKARW-----A-----YKINPGLYAIGKP-N-N-SNIFVTANYKLSFDHLRKNLKNIDSWILILDTKGINVWCAAGKGTFGTEELIKQI-Q-T-KLVEIVNHKKIILPQLGAVGVSAHDVKKITGFHV
>GCA_001769785.1_Bacteria.p_Bacteroidota.c_Bacteroidia.o_Bacteroidales.f_GWF2-35-48.g_GWF2-35-48.GWF2-35-48_sp001769125
-------------------------------------------------------------------FIVGSVIS---------D-----FL-N--DILG--------------------------AIKARW-----A-----YKINPGLYAIGKP-N-N-SNIFVTANYKLSFDHLRKNLKNIDSWILILDTKGINVWCAAGKGTFGTEELIKQI-Q-T-KLVEIVNHKKIILPQLGAVGVSAHDVKKITGFHV
>GCA_001770075.1_Bacteria.p_Bdellovibrionota.c_Bacteriovoracia.o_UBA1018.f_UBA1018.g_XYD1-FULL-55-31.XYD1-FULL-55-31_sp001770175
-------------------------------------------------------------------LAPGYAIS---------S-----EW-T--DHWG--------------------------QLRSRV-----S-----YTVEPGIYALNSP-G-D-SPVIATANYKLSFDKVRRALTGKSAWILVLNTHGINVWCAAGKGRFGTFELMKRI-R-A-ELEKLVRHRKVIVPQLGAPGVVAHRVQKETGFRV
>GCA_001770175.1_Bacteria.p_Bdellovibrionota.c_Bacteriovoracia.o_UBA1018.f_UBA1018.g_XYD1-FULL-55-31.XYD1-FULL-55-31_sp001770175
-------------------------------------------------------------------LAPGYAIS---------S-----EW-T--DHWG--------------------------QLRSRV-----S-----YTVEPGIYALNSP-G-D-SPVIATANYKLSFDKVRRALTGKSAWILVLNTHGINVWCAAGKGRFGTFELMKRI-R-A-ELEKLVRHRKVIVPQLGAPGVVAHRVQKETGFRV
>GCA_001771415.1_Bacteria.p_Margulisbacteria.c_WOR-1.o_XYC2-FULL-46-14.f_XYC2-FULL-46-14.g_XYC2-FULL-46-14.XYC2-FULL-46-14_sp001771585
------------------------------------------------------------------------KVP---------C-----KL-S--DRFN--------------------------NFLVRA-----S-----YAVDPGLYALGEP-T-D-SPVMVSANYKLTFDLLRQALVGLSAWILVLDTNGVNVWCAAGKGTFGTKELVNRV-K-T-KLSEFVSHRRLIVPQLGATGISAHEVRAESGFNV
>GCA_001771545.1_Bacteria.p_Margulisbacteria.c_WOR-1.o_O2-12-FULL-45-9.f_O2-12-FULL-45-9.g_XYD2-FULL-41-8.XYD2-FULL-41-8_sp001771545
------------------------------------------------------------------------QVS---------S-----TL-S--DKLE--------------------------STLVRW-----G-----HTVEPGIYAVGNP-N-D-SPVLISANYKLSFDALRKELKNINAYIVVIDTKGINVWCAAGKGTFGTEEIVNRL-K-V-GLDQIVSHKTIIVPQLGAPGVAAHEVQQQTGFRV
>GCA_001771585.1_Bacteria.p_Margulisbacteria.c_WOR-1.o_XYC2-FULL-46-14.f_XYC2-FULL-46-14.g_XYC2-FULL-46-14.XYC2-FULL-46-14_sp001771585
------------------------------------------------------------------------KVP---------C-----KL-S--DRFN--------------------------NFLVRA-----S-----YAVDPGLYALGEP-T-D-SPVMVSANYKLTFDLLRQALVGLSAWILVLDTNGVNVWCAAGKGTFGTKELVNRV-K-T-KLSEFVSHRRLIVPQLGATGISAHEVRAESGFNV
>GCA_001771665.1_Bacteria.p_Margulisbacteria.c_WOR-1.o_O2-12-FULL-45-9.f_O2-12-FULL-45-9.g_XYD2-FULL-41-8.XYD2-FULL-41-8_sp001771545
------------------------------------------------------------------------QVS---------S-----TL-S--DKLE--------------------------STLVRW-----G-----HTVEPGIYAVGNP-N-D-SPVLISANYKLSFDALRKELKNINAYIVVIDTKGINVWCAAGKGTFGTEEIVNRL-K-V-GLDQIVSHKTIIVPQLGAPGVAAHEVQQQTGFRV
>GCA_001771695.1_Bacteria.p_Margulisbacteria.c_WOR-1.o_XYC2-FULL-46-14.f_XYC2-FULL-46-14.g_XYC2-FULL-46-14.XYC2-FULL-46-14_sp001771585
------------------------------------------------------------------------KVP---------C-----KL-S--DRFN--------------------------NFLVRA-----S-----YAVDPGLYALGEP-T-D-SPVMVSANYKLTFDLLRQALVGLSAWILVLDTNGVNVWCAAGKGTFGTKELVNRV-K-T-KLSEFVSHRRLIVPQLGATGISAHEVRAESGFNV
>GCA_001772415.1_Bacteria.p_Margulisbacteria.c_WOR-1.o_O2-12-FULL-45-9.f_O2-12-FULL-45-9.g_XYD2-FULL-41-8.XYD2-FULL-41-8_sp001771545
------------------------------------------------------------------------QVS---------S-----TL-S--DKLE--------------------------STLVRW-----G-----HTVEPGIYAVGNP-N-D-SPVLISANYKLSFDALRKELKNINAYIVVIDTKGINVWCAAGKGTFGTEEIVNRL-K-V-GLDQIVSHKTIIVPQLGAPGVAAHEVQQQTGFRV
>GCA_001778375.1_Bacteria.p_Firestonebacteria.c_D2-FULL-39-29.o_D2-FULL-39-29.f_D2-FULL-39-29.g_D2-FULL-39-29.D2-FULL-39-29_sp001778375
--------------------------------------------------------------------IIGGVVS---------T-----KL-T--DTLG--------------------------SWRMRW-----G-----YSIEPGIYAVGKP-K-T-SPVFVSANYKMSFDRLRQQLQQGDSFILVLDTKGINVWCAAGKGTFGTEELIKRI-K-V-KLEKVVSHRQIILPQLGAPGVAAHIVAKKTGFKP
>GCA_001780375.1_Bacteria.p_Firestonebacteria.c_D2-FULL-39-29.o_D2-FULL-39-29.f_D2-FULL-39-29.g_D2-FULL-39-29.D2-FULL-39-29_sp001778375
--------------------------------------------------------------------IIGGVVS---------T-----KL-T--DTLG--------------------------SWRMRW-----G-----YSIEPGIYAVGKP-K-T-SPVFVSANYKMSFDRLRQQLQQGDSFILVLDTKGINVWCAAGKGTFGTEELIKRI-K-V-KLEKVVSHRQIILPQLGAPGVAAHIVAKKTGFKP
>GCA_001789195.1_Bacteria.p_Fibrobacterota.c_OXYB2-FULL-49-7.o_OXYB2-FULL-49-7.f_XYB2-FULL-49-35.g_XYB2-FULL-49-35.XYB2-FULL-49-35_sp001789205
-------------------------------------------------------------------------VS---------T-----RL-S--DHYT--------------------------AWKARW-----G-----FSIAPGLYAIGAP-T-A-SPVLVSANYILSFDALRSSCVGIDAWILVLDTKGVNVWCAAGKGAFGTEELITRI-C-A-KLDQVVAHHKVIVPQLGAPGVAAHIVRRRTGFSV
>GCA_001789205.1_Bacteria.p_Fibrobacterota.c_OXYB2-FULL-49-7.o_OXYB2-FULL-49-7.f_XYB2-FULL-49-35.g_XYB2-FULL-49-35.XYB2-FULL-49-35_sp001789205
---------------------------------------------------------------------VSTRLS---------------------DHYT--------------------------AWKARW-----G-----FSIAPGLYAIGAP-T-A-SPVLVSANYILSFDALRSSCVGIDAWILVLDTKGVNVWCAAGKGAFGTEELITRI---CAKLDQVVAHHKVIVPQLGAPGVAAHIVRRRTGFSV
>GCA_001789245.1_Bacteria.p_Fibrobacterota.c_OXYB2-FULL-49-7.o_OXYB2-FULL-49-7.f_XYB2-FULL-49-35.g_XYB2-FULL-49-35.XYB2-FULL-49-35_sp001789205
---------------------------------------------------------------------VSTRLS---------------------DHYT--------------------------AWKARW-----G-----FSIAPGLYAIGAP-T-A-SPVLVSANYILSFDALRSSCVGIDAWILVLDTKGVNVWCAAGKGAFGTEELITRI---CAKLDQVVAHHKVIVPQLGAPGVAAHIVRRRTGFSV
>GCA_001789275.1_Bacteria.p_Fibrobacterota.c_OXYB2-FULL-49-7.o_OXYB2-FULL-49-7.f_XYB2-FULL-49-35.g_XYB2-FULL-49-35.XYB2-FULL-49-35_sp001789205
---------------------------------------------------------------------VSTRLS---------------------DHYT--------------------------AWKARW-----G-----FSIAPGLYAIGAP-T-A-SPVLVSANYILSFDALRSSCVGIDAWILVLDTKGVXXXCAAGKGAFGTEELITRI---CAKLDQVVAHHKVIVPQLGAPGVAAHIVRRRTGFSV
>GCA_001794965.1_Bacteria.p_Chloroflexota.c_Anaerolineae.o_Anaerolineales.f_envOPS12.g_UBA12087.UBA12087_sp001796335
------------------------------------------------------------------------STT---------P-----QL-S--NHWD--------------------------HFLARL-----G-----HCVEPGLYAIGNP-S-D-SPVFVTANYTLSFDALRSNLNGIDGYILVLDTNGVNVWCAAGKKTFSTEEIVLRV-T-T-QLKKVVNRHVLILPQLGAPGVAAHEVKKRTGFKV
>GCA_001795535.1_Bacteria.p_GWC2-55-46.c_GWC2-55-46.o_GWC2-55-46.f_GWC2-55-46.g_GWA2-54-12.GWA2-54-12_sp001795535
------------------------------------------------------------------------RTD---------A-----VL-T--DRYA--------------------------HFRCRV-----G-----YMVKPGLYALGNP-G-E-SDVFVTANYGLSFDKLRSALSNTDAWILVLDTKGINVWCAAGKGTFGTEELVKKI-F-T-QLFSVVSHRRLILPQLGAPGVAAHEVKRQTGFRV
>GCA_001795545.1_Bacteria.p_GWC2-55-46.c_GWC2-55-46.o_GWC2-55-46.f_GWC2-55-46.g_GWC2-55-46.GWC2-55-46_sp001595385
--------------------------------------------------------------------STDSAVT---------------------DRID--------------------------HFRCRI-----G-----YVVVPGLYALGSP-G-G-SDVFVTANYKMSFDILRGSIPGVDAWLLVLDTKGINVWCAAGKGTFGTDELVKKVFE---RLHEKVSHRRLILPQLGAPGVSAPEVRKQTGFRA
>GCA_001795575.1_Bacteria.p_MBNT15.c_MBNT15.o_MBNT15.f_MBNT15.g_CG2-30-66-27.CG2-30-66-27_sp001797445
--------------------------------------------------------------------MDGRRVH---------S-----RI-G--DLLG--------------------------RWKVRW-----G-----YRVAPGLYALGAP-D-N-APVLVTANYKLTFDVVRRDAAGLDAWILVLDTRGINVWCAAGEGTFGTEEVIRRV-T-T-RLSEVVSHRRLILPQLGAPGVAAHEVRKGCGFSV
>GCA_001796335.1_Bacteria.p_Chloroflexota.c_Anaerolineae.o_Anaerolineales.f_envOPS12.g_UBA12087.UBA12087_sp001796335
------------------------------------------------------------------------STT---------P-----QL-S--NHWD--------------------------HFLARL-----G-----HCVEPGLYAIGNP-S-D-SPVFVTANYTLSFDALRSNLNGIDGYILVLDTNGVNVWCAAGKKTFSTEEIVLRV-T-T-QLKKVVNRHVLILPQLGAPGVAAHEVKKRTGFKV
>GCA_001796365.1_Bacteria.p_Chloroflexota.c_Anaerolineae.o_Anaerolineales.f_envOPS12.g_UBA12087.UBA12087_sp001796335
------------------------------------------------------------------------STT---------P-----QL-S--NHWD--------------------------HFLARL-----G-----HCVEPGLYAIGNP-S-D-SPVFVTANYTLSFDALRSNLNGIDGYILVLDTNGVNVWCAAGKKTFSTEEIVLRV-T-T-QLKKVVNRHVLILPQLGAPGVAAHEVKKRTGFKV
>GCA_001797355.1_Bacteria.p_GWC2-55-46.c_GWC2-55-46.o_GWC2-55-46.f_UBA9637.g_UBA10170.UBA10170_sp001798165
------------------------------------------------------------------------KVS---------A-----EW-T--DYLG--------------------------QIRCRI-----S-----YAVKPGFYAVGSP-D-E-SDIFVSANYKLSFDILRRALKGLNAWLLVLDTKGINVWCAAGKGTFGTEELIKRI-V-S-RLEKVVNHRRIIAPQLGAPCIAAYIVQQKTGFRI
>GCA_001797415.1_Bacteria.p_GWC2-55-46.c_GWC2-55-46.o_GWC2-55-46.f_GWC2-55-46.g_GWC2-55-46_A.GWC2-55-46_A_sp001797415
------------------------------------------------------------------------RTD---------S-----IL-T--DRLD--------------------------HFRCRV-----G-----STVEPGLYALGNP-G-N-SDVFVTANYKMSFDILRGSLSGMDAWILVLDTKGINVWCAAGKGTFGTEELVKRI-F-E-GLFEKVSHRRIILPQLGAPGISAPDVRKQTGFRP
>GCA_001797465.1_Bacteria.p_GWC2-55-46.c_GWC2-55-46.o_GWC2-55-46.f_GWC2-55-46.g_GWB2-55-19.GWB2-55-19_sp001797465
------------------------------------------------------------------------KVS---------P-----EW-T--DYIG--------------------------EIRCRL-----G-----YKVSPGLYAIGEP-D-K-SDVLVSANYKLSLDILRKELKGLNAWILVLDTKGINVWCAAGKGTFGTNELVKRI-Q-E-RLEELLLHRRIIVPQLGGPGVKAHEVRKETGFRV
>GCA_001797585.1_Bacteria.p_GWC2-55-46.c_GWC2-55-46.o_GWC2-55-46.f_UBA9637.g_UBA9637.UBA9637_sp001797665
------------------------------------------------------------------------TVS---------S-----DL-T--EYIE--------------------------HIRCRI-----S-----YAVKPGLYAVGNP-D-D-SDVFVSANYKMSFDILRRALKGMNAWILVLDTKGVNVWCAAGKGTFGTDELIKRI-V-L-QLEKTVSHKRIIVPQLGAPGVAAHIVQQKTGFRI
>GCA_001797665.1_Bacteria.p_GWC2-55-46.c_GWC2-55-46.o_GWC2-55-46.f_UBA9637.g_UBA9637.UBA9637_sp001797665
------------------------------------------------------------------------TVS---------S-----DL-T--EYIE--------------------------HIRCRI-----S-----YAVKPGLYAVGNP-D-D-SDVFVSANYKMSFDILRRALKGMNAWILVLDTKGVNVWCAAGKGTFGTDELIKRI-V-L-QLEKTVSHKRIIVPQLGAPGVAAHIVQQKTGFRI
>GCA_001797745.1_Bacteria.p_Desulfobacterota.c_BSN033.o_BSN033.f_RBG-16-54-18.g_RBG-13-52-11.RBG-13-52-11_sp001797745
-----------------------------------------------------------------------------------------------------------------------------------------------YVVDPGLYALGDP-D-R-SPVVVTANYKMSFDKLREALPNRNCWILVLDTKGINVWCAAGKGTFGTTELVNRI-A-S-NLPRIVSHREIIVPQLAGPGVAAHEVKRLSGFKV
>GCA_001797845.1_Bacteria.p_Desulfobacterota.c_Syntrophia.o_Syntrophales.f_Smithellaceae.g_UBA4810.UBA4810_sp001797845
-------------------------------------------------------------------FITGSRVS---------S-----AL-S--DHWG--------------------------SIKARW-----G-----YAIDPGLYALGNP-D-N-SPVLVTANYKMSFDRLREALPGRDAWILVLDTKGINVWCAAGKGTFGTDELIRKI-E-S-GLKDIVRHRKLIIPQLGAPGVVAHKVMQISGFKV
>GCA_001797945.1_Bacteria.p_Desulfobacterota.c_Syntrophia.o_Syntrophales.f_UBA5619.g_UBA5619.UBA5619_sp001830835
-------------------------------------------------------------------FVIGSRVS---------S-----QL-E--DHWG--------------------------AVKARW-----G-----YGVDPGLYALGNP-D-E-SPVLVSANYKMSFDELRSALPGRDFWILVLDTKGINVWCAAGKGTFGTEELVQRI-E-S-GLNQVVSHRSLILPQLGAPGVAAHTVKKRSGFGV
>GCA_001798155.1_Bacteria.p_GWC2-55-46.c_GWC2-55-46.o_GWC2-55-46.f_UBA9637.g_UBA9637.UBA9637_sp001797665
------------------------------------------------------------------------TVS---------S-----DL-T--EYIE--------------------------HIRCRI-----S-----YAVKPGLYAVGNP-D-D-SDVFVSANYKMSFDILRRALKGMNAWILVLDTKGVNVWCAAGKGTFGTDELIKRI-V-L-QLEKTVSHKRIIVPQLGAPGVAAHIVQQKTGFRI
>GCA_001798165.1_Bacteria.p_GWC2-55-46.c_GWC2-55-46.o_GWC2-55-46.f_UBA9637.g_UBA10170.UBA10170_sp001798165
------------------------------------------------------------------------KVS---------A-----EW-T--DYLG--------------------------QIRCRI-----S-----YAVKPGFYAVGSP-D-E-SDIFVSANYKLSFDILRRALKGLNAWLLVLDTKGINVWCAAGKGTFGTEELIKRI-V-S-RLEKVVNHRRIIAPQLGAPCIAAYIVQQKTGFRI
>GCA_001798425.1_Bacteria.p_GWC2-55-46.c_GWC2-55-46.o_GWC2-55-46.f_GWC2-55-46.g_GWC2-55-46.GWC2-55-46_sp001595385
--------------------------------------------------------------------STDSAVT---------------------DRID--------------------------HFRCRI-----G-----YVVVPGLYALGSP-G-G-SDVFVTANYKMSFDILRGSIPGVDAWLLVLDTKGINVWCAAGKGTFGTDELVKKVFE---RLHEKVSHRRLILPQLGAPGVSAPEVRKQTGFRA
>GCA_001798625.1_Bacteria.p_GWC2-55-46.c_GWC2-55-46.o_GWC2-55-46.f_UBA9637.g_UBA9637.UBA9637_sp001797665
------------------------------------------------------------------------TVS---------S-----DL-T--EYIE--------------------------HIRCRI-----S-----YAVKPGLYAVGNP-D-D-SDVFVSANYKMSFDILRRALKGMNAWILVLDTKGVNVWCAAGKGTFGTDELIKRI-V-L-QLEKTVSHKRIIVPQLGAPGVAAHIVQQKTGFRI
>GCA_001798725.1_Bacteria.p_Desulfobacterota.c_Desulfobulbia.o_Desulfobulbales.f_Desulfurivibrionaceae.g_UBA2262.UBA2262_sp003517965
-------------------------------------------------------------------FVTAVQVA---------T-----VL-A--DRWG--------------------------TFLVRL-----G-----YTVEPGLYAVGMP-T-D-SPVLVTANYKLSFDHLRAALSGQAAWILVLDTKGINVWCAAGKGTFGTAALCAQV-S-S-QLAQLVRQRRLVVPQLGAPGISAHAVKKESGFSV
>GCA_001798915.1_Bacteria.p_Desulfobacterota.c_Syntrophia.o_Syntrophales.f_Smithellaceae.g_UBA4810.
-------------------------------------------------------------------FVIGSRVS---------P-----TL-K--DHWG--------------------------SIKARW-----G-----YAIDPGLYALGNP-D-N-SPVLVTANYKMSFDRLREALPGRDVWILVLDTKGINVWCAAGKGTFGTDELIRKI-E-S-GLKDIVSHRKLILPQLGAPGVAAHKVKQISGFKI
>GCA_001799225.1_Bacteria.p_Desulfobacterota.c_Desulfobulbia.o_Desulfobulbales.f_Desulfurivibrionaceae.g_XYD12-FULL-50-9.XYD12-FULL-50-9_sp001799225
--------------------------------------------------------------------------------------------------MG--------------------------TIRARI-----G-----YKIAPGLYAVGKP-D-Q-SVVLVTANYKLTFDTLRHELTGLNLWLLVLDTRGINVWCAAGKGTFSTDEIARQV-N-T-RLGEVVKHRELILPQLAGPGVSGHKLNKLCGFKA
>GCA_001799285.1_Bacteria.p_Desulfobacterota.c_Desulfobulbia.o_Desulfobulbales.f_Desulfurivibrionaceae.g_UBA2262.UBA2262_sp001799285
-------------------------------------------------------------------FVVGVRVA---------T-----VL-A--DRWG--------------------------TLLVRL-----G-----YTVEPGLYGVGAP-N-D-SPVLVTANYKLSFDHLRAALVGLDAWVLVLDTNGINVWCAAGKGAFGTAALCAQV-A-S-RLAQLVRHRRLVVPQLGAPGIAAHAVKQQSGFAV
>GCA_001799365.1_Bacteria.p_Desulfobacterota.c_Desulfobulbia.o_Desulfobulbales.f_Desulfocapsaceae.g_Desulforhopalus.Desulforhopalus_sp001799365
------------------------------------------------------------------------RVA---------T-----SL-S--DRLG--------------------------TIGARS-----G-----YKVTPGLYCVGKP-A-T-TPVLVTANYKLTFDALRRELAGLDAWILVVDTRGINVWCAAGKGTFSAEEVAFQV-Q-A-QLDKLVSHRELILPQLSANGVAAREVKRLCGFKA
>GCA_001799395.1_Bacteria.p_Desulfobacterota.c_Desulfobacteria.o_Desulfobacterales.f_Desulfobacteraceae.g_Desulfobacula.Desulfobacula_sp001799395
-------------------------------------------------------------------YVDKFIIK---------S-----RL-Q--DLFA--------------------------TFFVRC-----G-----YTVAPGLYGIGNP-D-N-SEVLVTANFKLTFDHLRKELSGIHAWILVLDTKGVNVWCAAGKGTFSTGELVKRI-K-V-SLEKVVNHKRVILPQLGATGVSAREVKKLSGFRV
>GCA_001799505.1_Bacteria.p_Desulfuromonadota.c_Desulfuromonadia.o_Geobacterales.f_Pelobacteraceae.g_Pelobacter_C.Pelobacter_C_sp001824455
-----------------------------------------------------------------------------------------------------------------------------------------------YIVPPGLYALGDP-D-D-SPVLVTANYKMSYDLVRRAMHRHNVWLMVLETYGINVWCAAGKGTFGTDELVRRI-E-C-GVSKVVRHRQLILPTLGAAGVKAIEVVKRTGFAV
>GCA_001799645.1_Bacteria.p_Elusimicrobiota.c_Elusimicrobia.o_Elusimicrobiales.f_UBA9959.g_UBA9959.UBA9959_sp001799715
-------------------------------------------------------------------LAPRLTVS---------S-----DY-T--DRLA--------------------------AWKARW-----G-----YRVKPGLYALGSPAD---SPVFATANYKLSFDALRTSLKGLNAWLLVLDTKGINVWCAAGKGSFGTKELARVI-A-T-GLEGRVSHRTIILPQLGAPGVSAHKVKASTGFSV
>GCA_001799715.1_Bacteria.p_Elusimicrobiota.c_Elusimicrobia.o_Elusimicrobiales.f_UBA9959.g_UBA9959.UBA9959_sp001799715
-------------------------------------------------------------------LAPRLTVS---------S-----DY-T--DRLA--------------------------AWKARW-----G-----YRVKPGLYALGSPAD---SPVFATANYKLSFDALRTSLKGLNAWLLVLDTKGINVWCAAGKGSFGTKELARVI-A-T-GLEGRVSHRTIILPQLGAPGVSAHKVKASTGFSV
>GCA_001799735.1_Bacteria.p_Elusimicrobiota.c_Elusimicrobia.o_Elusimicrobiales.f_UBA9959.g_UBA9959.UBA9959_sp001799735
-------------------------------------------------------------------LSPKLTVS---------S-----EY-T--DRLA--------------------------VWKARW-----G-----YRVQPGLYALGSPAD---APVFATANYKLSFDALRTSLKGLNAWLLVLDTKGINVWCAAGKGTFGTLELARVI-A-T-GLEARVSHRRVILPQLGAPGVSAHRVKAYTGFTV
>GCA_001799795.1_Bacteria.p_Elusimicrobiota.c_Elusimicrobia.o_Elusimicrobiales.f_UBA9959.g_UBA9959.UBA9959_sp001799795
-------------------------------------------------------------------MLPGRRIS---------S-----EY-T--DRLA--------------------------AWKARW-----G-----YRVKPGLYALGSP-S-S-SPVFAGANYTLSFNALRTNLKGLSAWLLVLDTKGINVWCAAGKGTFGTMELTRSI-R-T-GLEQLVSHKTIILPQLGAPGVSAHQVKAYTGFSV
>GCA_001799895.1_Bacteria.p_Elusimicrobiota.c_Elusimicrobia.o_Elusimicrobiales.f_UBA9959.g_UBA9959.UBA9959_sp001799895
-------------------------------------------------------------------LSPRLTIS---------S-----DY-T--DRLA--------------------------AWKARW-----G-----YRVKPGLYALGSP-A-N-APVFATANYKLSFDALRTNLKGLTAWLLVLDTKGINVWCAAGKGTFGTRELARVI-A-T-GLEKVVSHRTVILPQLGAPGVSAHRVKAYTGFSV
>GCA_001800235.1_Bacteria.p_Elusimicrobiota.c_Endomicrobia.o_Endomicrobiales.f_XYA2-FULL-47-53.g_XYA2-FULL-47-53.XYA2-FULL-47-53_sp001800315
-------------------------------------------------------------------FIKVKVVG---------------GA----DHLG--------------------------RIFVRL-----G-----YAIKPGLYAVGLP-E-S-SRVFVSANYKLSFDILRREVSGLNAWLLVIDTKGVNVWCAAGKGTFGTQELIASV-R-T-GLDSTVSHRELVVPQLGASGVSAHLVKRDSKFNI
>GCA_001800315.1_Bacteria.p_Elusimicrobiota.c_Endomicrobia.o_Endomicrobiales.f_XYA2-FULL-47-53.g_XYA2-FULL-47-53.XYA2-FULL-47-53_sp001800315
-------------------------------------------------------------------FIKVKVVG---------------GA----DHLG--------------------------RIFVRL-----G-----YAIKPGLYAVGLP-E-S-SRVFVSANYKLSFDILRREVSGLNAWLLVIDTKGVNVWCAAGKGTFGTQELIASV-R-T-GLDSTVSHRELVVPQLGASGVSAHLVKRDSKFNI
>GCA_001800325.1_Bacteria.p_Elusimicrobiota.c_Endomicrobia.o_CG1-02-37-114.f_XYA2-FULL-39-19.g_OXYB2-FULL-48-7.
------------------------------------------------------------------------KVS---------T-----KT-N--DKLG--------------------------TVMARL-----T-----YKVEPGLYAVGTP-S-N-SNVFVSANYKLSFDSLRKELGGMDAWILVLDTKGINVWCAAGEGTFGTQELINRI-S-T-KLNEIVTQRKLIVPQLGAVGVAAHIIKEETGFNV
>GCA_001800425.1_Bacteria.p_Elusimicrobiota.c_Endomicrobia.o_Endomicrobiales.f_XYA2-FULL-47-53.g_XYA2-FULL-47-53.XYA2-FULL-47-53_sp001800315
-------------------------------------------------------------------FIKVKVVG---------------GA----DHLG--------------------------RIFVRL-----G-----YAIKPGLYAVGLP-E-S-SRVFVSANYKLSFDILRREVSGLNAWLLVIDTKGVNVWCAAGKGTFGTQELIASV-R-T-GLDSTVSHRELVVPQLGASGVSAHLVKRDSKFNI
>GCA_001803235.1_Bacteria.p_Verrucomicrobiota.c_Lentisphaeria.o_UBA1407.f_YB12-FULL-65-16.g_YB12-FULL-65-16.YB12-FULL-65-16_sp001803235
-------------------------------------------------------------------WLQGVRVV---------T-----QL-T--DHLG--------------------------AVRVRC-----A-----YRVEPGLYAAGQP-N-T-SQVFVSANYKLSFDHLRGSLAGIDGWILVLDTDGINVWCAAGKGTFGTDELVRRV-E-V-GLARVVTHRRLIVPQLGASGVAAHEVRERSGFSV
>GCA_001803305.1_Bacteria.p_Verrucomicrobiota.c_Lentisphaeria.o_UBA1407.f_YB12-FULL-65-16.g_YB12-FULL-65-16.YB12-FULL-65-16_sp001803235
-------------------------------------------------------------------WLQGVRVV---------T-----QL-T--DHLG--------------------------AVRVRC-----A-----YRVEPGLYAAGQP-N-T-SQVFVSANYKLSFDHLRGSLAGIDGWILVLDTDGINVWCAAGKGTFGTDELVRRV-E-V-GLARVVTHRRLIVPQLGASGVAAHEVRERSGFSV
>GCA_001803605.1_Bacteria.p_Nitrospirota.c_Thermodesulfovibrionia.o_Thermodesulfovibrionales.f_UBA9935.g_GWB2-47-37.GWB2-47-37_sp001803635
-----------------------------------------------------------------------------------------------------------------------------------------------YAVEPGLYALGEP-G-D-SDVFVTANYKLSFDTLRKSLKGLNAWILVLDTKSINVWCAAGKGTFGTDELIKRI-N-T-ELHKGVNHRKIIVPQLGAVGVNARAVQQATGFRV
>GCA_001803635.1_Bacteria.p_Nitrospirota.c_Thermodesulfovibrionia.o_Thermodesulfovibrionales.f_UBA9935.g_GWB2-47-37.GWB2-47-37_sp001803635
-----------------------------------------------------------------------------------------------------------------------------------------------YAVEPGLYALGEP-G-D-SDVFVTANYKLSFDTLRKSLKGLNAWILVLDTKSINVWCAAGKGTFGTDELIKRI-N-T-ELHKGVNHRKIIVPQLGAVGVNARAVQQATGFRV
>GCA_001803705.1_Bacteria.p_Nitrospirota.c_UBA9217.o_UBA9217.f_UBA9217.g_GWC2-56-14.GWC2-56-14_sp001803705
------------------------------------------------------------------------LIA---------T-----EL-L--DRLG--------------------------AWKTRW-----G-----YLVPPGLYAIGTP-G-T-DPVVVTANYKMSYDIVRSQFGGRNVWLLVLETFGINVWCAAGKGTFGTGELVRRI-S-T-RLAMVISHRQLLLPMLGAVGVAAHEIARRTGFTV
>GCA_001803945.1_Bacteria.p_Nitrospirota.c_Thermodesulfovibrionia.o_Thermodesulfovibrionales.f_UBA1546.g_UBA1546.UBA1546_sp001805105
-------------------------------------------------------------------GVXXXKVS---------S-----EW-T--DHFG--------------------------QIRCRI-----S-----YTVGPGLYAVGEP-D-E-SDVFVTANYKLSFDILRRELKGLNAWIIVLDTKGINVWCAAGKGTFGTDELISRI-N-I-NLHNVVAHRRIIVPQLGAVGVNARIVQQRTGFRV
>GCA_001804865.1_Bacteria.p_Verrucomicrobiota.c_Kiritimatiellae.o_LD1-PB3.f_GWF2-57-35.g_GWF2-57-35.GWF2-57-35_sp001804865
------------------------------------------------------------------------RVS---------S-----AW-T--DRLG--------------------------AIKVRW-----G-----YAVRPGLYSVGSP-K-E-APVFVTANYKLSFDHLRRALRGLDGWILVLDTKAVNVWCAAGKGTFSTAEVVQRI-R-V-QLDQVVSHRQLILPQLSAPGVNAFEVTRLSGFHV
>GCA_001805105.1_Bacteria.p_Nitrospirota.c_Thermodesulfovibrionia.o_Thermodesulfovibrionales.f_UBA1546.g_UBA1546.UBA1546_sp001805105
-------------------------------------------------------------------GVKKAKVS---------S-----EW-T--DHFG--------------------------QIRCRI-----S-----YTVGPGLYAVGEP-D-E-SDVFVTANYKLSFDILRRELKGLNAWIIVLDTKGINVWCAAGKGTFGTDELISRI-N-I-NLHNVVAHRRIIVPQLGAVGVNARIVQQRTGFRV
>GCA_001805295.1_Bacteria.p_Nitrospirota.c_Thermodesulfovibrionia.o_Thermodesulfovibrionales.f_UBA1546.g_UBA1546.UBA1546_sp001805105
-------------------------------------------------------------------GVKKAKVS---------S-----EW-T--DHFG--------------------------QIRCRI-----S-----YTVGPGLYAVGEP-D-E-SDVFVTANYKLSFDILRRELKGLNAWIIVLDTKGINVWCAAGKGTFGTDELISRI-N-I-NLHNVVAHRRIIVPQLGAVGVNARIVQQRTGFRV
>GCA_001806225.1_Bacteria.p_GWC2-55-46.c_GWC2-55-46.o_GWC2-55-46.f_UBA9637.g_UBA9637.UBA9637_sp001797665
------------------------------------------------------------------------TVS---------S-----DL-T--EYIE--------------------------HIRCRI-----S-----YAVKPGLYAVGNP-D-D-SDVFVSANYKMSFDILRRALKGMNAWILVLDTKGVNVWCAAGKGTFGTDELIKRI-V-L-QLEKTVSHKRIIVPQLGAPGVAAHIVQQKTGFRI
>GCA_001828335.1_Bacteria.p_Planctomycetota.c_Planctomycetes.o_Pirellulales.f_.
-------------------------------------------------------------------WIVGSQVS---------T-----AL-C--DRLG--------------------------AWKARW-----G-----YAIEPGLYAVQAP-S-D-SPVLVSANYKMSFDRLRSQLAGIDAWILALDTRGINVWCAAGKGTFGTDEIVRRV-E-A-GLTXXXXXXXXXXXXXXXPGVAAHEVKRETGFRV
>GCA_001829125.1_Bacteria.p_Spirochaetota.c_GWE2-31-10.o_GWE2-31-10.f_GWE2-31-10.g_GWC1-27-15.GWC1-27-15_sp001829125
-------------------------------------------------------------------WIVGYEIS---------T-----KI-D--DIFG--------------------------EIKARW-----G-----YQITPDIYCIGNP-T-D-SPVFVTANYKLSLDKLRKELVGLDCFILVLDTKGINVWCAAGKGTFGTEELIQRI-N-V-NLSQIVNHKTLILPQLGAVGVSYMDIKKQTGFNV
>GCA_001829155.1_Bacteria.p_Spirochaetota.c_UBA6919.o_GWB1-36-13.f_GWB1-36-13.g_GWB1-36-13.GWB1-36-13_sp001829155
-------------------------------------------------------------------WIEGSKIK---------T-----KL-D--DTLG--------------------------GFKVRW-----G-----YRIEPGIYAAGNP-S-D-SPVLVSANYKLTFDILRKNLSGIDAWVLILDTKGVNVWCAAGKGTFGTKELVNRI-K-V-HLEKIVSHNTLILPQLGAVGVSAFETAKKSGFKV
>GCA_001829165.1_Bacteria.p_Spirochaetota.c_Spirochaetia.o_Treponematales.f_UBA12059.g_SZUA-370.
-------------------------------------------------------------------WIARFVAS---------T-----TL-N--DVWG--------------------------GIKARW-----G-----YSVLPGLYAVGTP-G-D-SSVFVTANYKMSFDALRSSLGGIDCWVLVLDTKGINVWCAAGKGTFGTDELVSRI-S-V-KLSSIVSHRRIILPQLGAPGVSAPELAKRSGYHV
>GCA_001829185.1_Bacteria.p_Spirochaetota.c_Spirochaetia.o_Treponematales.f_UBA12059.g_UBA12059.UBA12059_sp001829185
-------------------------------------------------------------------WIDGYHLR---------T-----DL-D--DRLG--------------------------ALAAGF-----S-----YRVLPGLYALGEP-D-T-GPVLVTANYKLTVDLLRAALSGLSAWLLVLDTRGVNVWCAAGKGSFGTVELLAKL-K-C-AVADLVSHRQLILPQLGAPGVSAPAVAKQAGWRI
>GCA_001829215.1_Bacteria.p_Spirochaetota.c_Spirochaetia.o_Spirochaetales.f_RBG-16-67-19.
-------------------------------------------------------------------WADGFRVA---------A-----AW-S--EQRG--------------------------RRLCRW-----S-----YTVDPGLYAAGNP-S-E-SPVLVTANYKLSFDLLRRELPGIDAWILVLDTKGINVWCAAGKGTFGTGELLQRL-Q-V-KLAEVVSHRRLVLPQLGAPGVQAHVVKQESGFAV
>GCA_001829245.1_Bacteria.p_Spirochaetota.c_Spirochaetia.o_Treponematales.f_UBA12059.g_UBA12059.UBA12059_sp001829185
-------------------------------------------------------------------WIDGYHLR---------T-----DL-D--DRLG--------------------------ALAAGF-----S-----YRVLPGLYALGEP-D-T-GPVLVTANYKLTVDLLRAALSGLSAWLLVLDTRGVNVWCAAGKGSFGTVELLAKL-K-C-AVADLVSHRQLILPQLGAPGVSAPAVAKQAGWRI
>GCA_001829315.1_Bacteria.p_Spirochaetota.c_GWE2-31-10.o_GWE2-31-10.f_GWE2-31-10.g_GWE2-31-10.GWE2-31-10_sp001829315
-------------------------------------------------------------------WIRSFVIA---------N-----TL-T--DTYG--------------------------TINARI-----G-----YSIIPGLYASGKP-D-N-SPVLVTANYKLTFDKVRSSLQGISAWILLLDTKGVNVWCAAGKGTFGTKELIKQI-E-T-KIGELINHKSLILPQLGAPGVSGYEVTKKTGLSI
>GCA_001829335.1_Bacteria.p_Spirochaetota.c_GWE2-31-10.o_GWE2-31-10.f_GWE2-31-10.g_GWE2-31-10.GWE2-31-10_sp001829315
-------------------------------------------------------------------WIRSFVIA---------N-----TL-T--DTYG--------------------------TINARI-----G-----YSIIPGLYASGKP-D-N-SPVLVTANYKLTFDKVRSSLQGISAWILLLDTKGVNVWCAAGKGTFGTKELIKQI-E-T-KIGELINHKSLILPQLGAPGVSGYEVTKKTGLSI
>GCA_001829345.1_Bacteria.p_Spirochaetota.c_GWE2-31-10.o_GWE2-31-10.f_GWE2-31-10.g_GWE2-31-10.GWE2-31-10_sp001829315
-------------------------------------------------------------------WIRSFVIA---------N-----TL-T--DTYG--------------------------TINARI-----G-----YSIIPGLYASGKP-D-N-SPVLVTANYKLTFDKVRSSLQGISAWILLLDTKGVNVWCAAGKGTFGTKELIKQI-E-T-KIGELINHKSLILPQLGAPGVSGYEVTKKTGLSI
>GCA_001829455.1_Bacteria.p_Spirochaetota.c_UBA4802.o_UBA4802.f_UBA5550.g_RBG-16-49-21.RBG-16-49-21_sp001829455
-------------------------------------------------------------------WIIGTVVS---------P-----DW-S--DRWG--------------------------HIRSRM-----S-----YAINPGLYAIGTP-D-D-SDIFVSANYKFSFDILRRELMGINGWILVLDTKGINVWCAAGKGTFGTDELVRRI-T-A-NLAGLVAHRRIIVPQLGATGVRATEVMRKTGFHV
>GCA_001829495.1_Bacteria.p_Spirochaetota.c_UBA4802.o_UBA4802.f_UBA5550.g_RBG-16-49-21.RBG-16-49-21_sp001829495
-------------------------------------------------------------------WADGIRVS---------T-----RW-T--DRVG--------------------------QVRSRI-----S-----YTVEPGIYAVGNP-S-E-SEIFVSANYKLSFDILRRELKGLNAWILVIDTKGINVWCAAGKGTFGTEELVSRM-A-T-GIAGLVDHRRIIVPQLGAPGVDANLVKKESGFRV
>GCA_001829505.1_Bacteria.p_Spirochaetota.c_Spirochaetia.o_Spirochaetales.f_RBG-16-67-19.
-------------------------------------------------------------------WADGFRVA---------V-----AW-G--EQRG--------------------------RRLCRW-----S-----YTVDPGLYAAGNP-S-E-SPVLVTANYKLSFDLLRRELPGIDAWILVLDTKGINVWCAAGKGTFGTGELLRRL-Q-V-KLAEVVSHRRLVLPQLGAPGVQAHVVKQESGFAV
>GCA_001829535.1_Bacteria.p_Spirochaetota.c_GWE2-31-10.o_GWE2-31-10.f_GWE2-31-10.g_GWE2-31-10.GWE2-31-10_sp001829315
-------------------------------------------------------------------WIRSFVIA---------N-----TL-T--DTYG--------------------------TINARI-----G-----YSIIPGLYASGKP-D-N-SPVLVTANYKLTFDKVRSSLQGISAWILLLDTKGVNVWCAAGKGTFGTKELIKQI-E-T-KIGELINHKSLILPQLGAPGVSGYEVTKKTGLSI
>GCA_001829835.1_Bacteria.p_Desulfobacterota.c_Syntrophia.o_Syntrophales.f_UBA5619.g_UBA5619.UBA5619_sp001830835
-------------------------------------------------------------------FVIGSRVS---------S-----QL-E--DHWG--------------------------AVKARW-----G-----YGVDPGLYALGNP-D-E-SPVLVSANYKMSFDELRSALPGRDFWILVLDTKGINVWCAAGKGTFGTEELVQRI-E-S-GLNQVVSHRSLILPQLGAPGVAAHTVKKRSGFGV
>GCA_001829875.1_Bacteria.p_Desulfobacterota.c_Syntrophia.o_Syntrophales.f_UBA5619.g_UBA5619.UBA5619_sp001829875
---------------------------------------------------------------------------------------------------------------------------------------------------------------------------MSFDRLRSALPGRDLWILVLDTKGINVWCAAGKGTFGTEELVKRI-E-S-GLKEVVGHRSLILPQLGAPGVAAHTVKKLSGFGV
>GCA_001830155.1_Bacteria.p_Spirochaetota.c_Spirochaetia.o_Treponematales.f_Treponemataceae_B.g_UBA12037.UBA12037_sp003527485
------------------------------------------------------------------------VVS---------N-----RL-S--DRLG--------------------------GWKARW-----D-----YRVEPGLYASGGP-D-D-SPVLVTANYKLTFDTVRKELAGLDVWLLVLDTKSVNVWCAAGKGTFGTAELIGRI-A-E-RLAELVSHRTVVLPQLGASGVAAHEVLAASGFRV
>GCA_001830615.1_Bacteria.p_Spirochaetota.c_Spirochaetia.o_Treponematales.f_UBA12059.g_UBA12059.UBA12059_sp001829185
-------------------------------------------------------------------WIDGYHLR---------T-----DL-D--DRLG--------------------------ALAAGF-----S-----YRVLPGLYALGEP-D-T-GPVLVTANYKLTVDLLRAALSGLSAWLLVLDTRGVNVWCAAGKGSFGTVELLAKL-K-C-AVADLVSHRQLILPQLGAPGVSAPAVAKQAGWRI
>GCA_001830635.1_Bacteria.p_Spirochaetota.c_Spirochaetia.o_Treponematales.f_UBA12059.g_UBA12059.UBA12059_sp001829185
-------------------------------------------------------------------WIDGYHLR---------T-----DL-D--DRLG--------------------------ALAAGF-----S-----YRVLPGLYALGEP-D-T-GPVLVTANYKLTVDLLRAALSGLSAWLLVLDTRGVNVWCAAGKGSFGTVELLAKL-K-C-AVADLVSHRQLILPQLGAPGVSAPAVAKQAGWRI
>GCA_001830645.1_Bacteria.p_Spirochaetota.c_Spirochaetia.o_Treponematales.f_UBA12059.
-------------------------------------------------------------------WISGYVLK---------T-----SL-S--DHLG--------------------------ALKVRC-----N-----YSVLPGLYTTGMP-D-A-SPMLVTANYKLSLDSLRKELAGXXXXILVLDTKGINVWCAAGKGSFGTKELASKI-K-T-RVADLVAHRHLVLPQLGAVGVSAPELAKLTGFKV
>GCA_001830835.1_Bacteria.p_Desulfobacterota.c_Syntrophia.o_Syntrophales.f_UBA5619.g_UBA5619.UBA5619_sp001830835
-------------------------------------------------------------------FVIGSRVS---------S-----QL-E--DHWG--------------------------AVKARW-----G-----YGVDPGLYALGNP-D-E-SPVLVSANYKMSFDELRSALPGRDFWILVLDTKGINVWCAAGKGTFGTEELVQRI-E-S-GLNQVVSHRSLILPQLGAPGVAAHTVKKRSGFGV
>GCA_001871115.1_Bacteria.p_Elusimicrobiota.c_Elusimicrobia.o_Elusimicrobiales.f_UBA9959.g_UBA9959.UBA9959_sp001871115
-------------------------------------------------------------------MMPGMLIS---------A-----EY-T--DRLA--------------------------AWKARW-----G-----YRIKPGLYALGGP-S-S-SPVFASANYKLSFDALRTNLKGISAWLLVLDTKGINVWCAAGKGTFGTLELARSI-R-S-GLEKLVNHRSVTLPQLGAPGVSAHRVKAYTGFSI
>GCA_001871685.1_Bacteria.p_Nitrospirota.c_Thermodesulfovibrionia.o_Thermodesulfovibrionales.f_UBA1546.g_UBA1546.UBA1546_sp001871685
-------------------------------------------------------------------GVKKAKVS---------S-----EW-T--DRLG--------------------------EIKCRI-----S-----YTVRPGLYAVGEP-S-E-SDVFVTANYKLSFDILRRELKGLNVWIIVLDTKGINVWCAAGKGTFGTNELISRI-N-T-NLHNVVTHRRIIIPQLGAVGVNARIVQQRTGFRV
>GCA_001873285.1_Bacteria.p_CG2-30-53-67.c_CG2-30-53-67.o_CG2-30-53-67.f_CG2-30-53-67.g_CG2-30-53-67.CG2-30-53-67_sp001873285
-------------------------------------------------------------------WVLGNCVS---------T-----EW-S--DRIG--------------------------LIKSRI-----S-----YSVSPGLYAVGEP-D-K-CDVFVTANYKLSFDILRVALKGLNAWVLILDTQGINVWCAAGKGTFGAEELIRRI-R-C-QLDKIVNHKRVIVPQLGASGVSAHRVRQESGFRV
>GCA_001873745.1_Bacteria.p_Desulfobacterota.c_Syntrophia.o_Syntrophales.f_UBA5619.g_UBA5619.UBA5619_sp001873745
-------------------------------------------------------------------FVIGSRVS---------S-----EL-Q--DHWG--------------------------AVKARW-----G-----YSIDPGLYALGNP-D-E-SPVLVSANYKMSFDALRSALPGRDLWIMALDTKGINVWCAAGKGTFGTEELAGRI-E-S-GLKEVVSHRSLILPQLGAPGVAAHTVKKLSGFGV
>GCA_001873905.1_Bacteria.p_Desulfobacterota.c_BSN033.o_UBA8473.f_UBA8473.g_UBA8473.UBA8473_sp002782605
-------------------------------------------------------------------FVIGSQVS---------S-----SL-I--DHLG--------------------------TFRARW-----G-----YTIEPGLYALGQP-D-D-VPVLVTANYKMSFDCLREAMPCRDVWILVLDTKGINVWCAAGKGAFGTKELVEHI-E-S-GITKVVTHRQLILPQLAGPGVAAHQVKRFSGFKV
>GCA_001873935.1_Bacteria.p_MBNT15.c_MBNT15.o_MBNT15.f_MBNT15.g_CG2-30-66-27.CG2-30-66-27_sp001873935
-------------------------------------------------------------------FVDGQRVH---------S-----RI-G--DVLG--------------------------RWRVRW-----G-----YRVAPGLYALGAP-D-N-APVLVTANYKVTFDFVRRDAAGLDAWILVLDTRGVNVWCAAGEGTFGTEEVTRRV-R-T-RLSEIVSHRRLILPQLGAPGVAAHEVRQGCGFSV
>GCA_001874525.1_Bacteria.p_Desulfobacterota_A.c_Desulfovibrionia.o_Desulfovibrionales.f_Desulfovibrionaceae.g_Pseudodesulfovibrio.Pseudodesulfovibrio_dechloracetivorans
------------------------------------------------------------------------RVR---------T-----RM-L--DRLG--------------------------TALARL-----G-----YKVVPGLYCVGDP-T-D-SPVLVTANYKLTFDAVRRELAGIDAWLLVADTRGINVWCAAGKGLFATDEIVYSV-N-S-RLHQVAAHRDLILPQLGATGVAGREVRKACGFKV
>GCA_001902295.1_Bacteria.p_Firmicutes_A.c_Clostridia.o_Clostridiales.f_Clostridiaceae.g_Clostridium_B.Clostridium_B_kluyveri
-------------------------------------------------------------------WIIGECIS---------T-----KL-S--DIWG--------------------------TWKVRF-----G-----YKINSGLYAVGTP-D-T-APILVTSNYKLTFDTLRKELDGLNVWIVVLDTKGINVWCAAGKGTFGTKELVNRI-S-V-RLSQIVSHKTLVLPQLGAPGISAHQVTKQSGFKV
>GCA_001936615.1_Bacteria.p_Firmicutes_B.c_Desulfitobacteriia.o_Desulfitobacteriales.f_Desulfitobacteriaceae.g_Desulfosporosinus.Desulfosporosinus_sp001936615
------------------------------------------------------------------------QTS---------T-----EL-T--DILG--------------------------TWKARW-----G-----YKVEPGLYSIGKP-N-N-SPVLVTANYKMSFDMLRKELKGIDAWILVLDTKGINVWCAAGKGTFGTRELLNRI-A-V-QLEKVVSHRNVILPQLGAPGISAHEVLKYSGFKV
>GCA_002009335.2_Bacteria.p_Desulfobacterota.c_Desulfobacteria.o_Desulfobacterales.f_Desulfococcaceae.g_Desulfococcus.Desulfococcus_multivorans
------------------------------------------------------------------------RVE---------T-----AV-S--DKLG--------------------------TVKTRL-----G-----YKVVPGLYCVGTP-G-E-SPVLMTANYKLTFDALRKELGGLDAWILAADTRGINVWCAAGKGLFSTEEVVRRV-N-S-RLAEIVSHRELILPQLSATGIAAHQVKKICGFKV
>GCA_002051585.1_Bacteria.p_Firmicutes_A.c_Clostridia.o_Acetivibrionales.f_Acetivibrionaceae.g_Ruminiclostridium_A.Ruminiclostridium_A_hungatei
-------------------------------------------------------------------WVTGEVVS---------T-----DL-H--DMLG--------------------------AWKVRW-----G-----YKINPEIYAIGKP-D-T-SPVLVSANYKLTFDTLRKELSELNCWVLILDTKGINVWCAAGKGTFGTDELVNRI-S-T-GLADIVSHRTLILPQLGAPGVSAHEVTRRTGFSV
>GCA_002067035.1_Archaea.p_Halobacterota.c_Methanomicrobia.o_Methanomicrobiales.f_Methanoregulaceae.g_Methanoregula.
--------------------------------------------------------------------TTDSTIT---------------------NRLD--------------------------HFLARW-----S-----HRVEPGLYRLGNP-T-E-SPVFASANYTLSFDALRSALAGIDAWILVLDTKGINVWCAAGKGTFGSAELVKRI-K-A-GLDTVVTHRKIIVPQLGAPGISWPEVLRKSGFMV
>GCA_002067045.1_Archaea.p_Thermoplasmatota.c_Thermoplasmata.o_Methanomassiliicoccales.f_UBA472.g_UBA472.
------------------------------------------------------------------------TTT---------S-----AL-T--DRLD--------------------------HLQARL-----G-----HKVVPGLYRLGSP-D-W-SPVLVSANYSLSFDALRSSLAGTDCYILVLDTKGVNVWCAAGKGTFGTEELIHRI-E-T-GLDKVVEHRQLILPQLGAPGVAAHQVKRSTGFSV
>GCA_002067165.1_Bacteria.p_Desulfobacterota.c_Syntrophorhabdia.o_Syntrophorhabdales.f_Syntrophorhabdaceae.g_Syntrophorhabdus.
-------------------------------------------------------------------WIIGWKIS---------T-----RL-S--DILG--------------------------GWRVRW-----G-----YQVSPGLYGVGKP-D-D-SPVLVTANYKLSFDSLRKHLEGINAWIIVLDTKGVNVWCSAGKGTFGTEELIGRI-K-L-NLSSLVRHRTVILPQLAAPGVAAHVVTRATGFKV
>GCA_002067315.1_Archaea.p_Halobacterota.c_Methanocellia.o_Methanocellales.f_Methanocellaceae.g_Methanocella_A.
------------------------------------------------------------------------HAD---------S-----DI-T--NRIE--------------------------HFLIRW-----G-----HRVAPGLYAIGNP-G-D-SPVFVTANYRLSFDALRAALKGIDGYVLVLDTFGINVWCAAGKGTFGTEELIRRI-E-T-GLAGVVSHKKLILPQLGAPGVRAPEVTKRTGFRI
>GCA_002067415.1_Bacteria.p_Desulfobacterota.c_Syntrophorhabdia.o_Syntrophorhabdales.f_Syntrophorhabdaceae.g_Syntrophorhabdus.
-------------------------------------------------------------------WIIGWKIS---------T-----RL-S--DILG--------------------------GWRVRW-----G-----YQVSPGLYGVGKP-D-D-SPVLVTANYKLSFDSLRKHLEGINTWIIVLDTKGVNVWCSAGKGTFGTEELIGRI-K-L-NLSALVRHRTVILPQLAAPGVAAHIVTRATGFKV
>GCA_002067475.1_Bacteria.p_Desulfobacterota.c_Syntrophorhabdia.o_Syntrophorhabdales.f_Syntrophorhabdaceae.g_Syntrophorhabdus.
-------------------------------------------------------------------WIIGWKIS---------T-----RL-S--DILG--------------------------GWRVRW-----G-----YQVSPGLYGVGKP-G-D-SPVLVTANYKLSFDSLRKHLEGINAWIVVLDTKGVNVWCSAGKGTFGTEELVGKI-E-L-NLSALVRHRNVILPQLAAPGVAAHVVTRTTGFKV
>GCA_002067485.1_Archaea.p_Halobacterota.c_Methanomicrobia.o_Methanomicrobiales.f_Methanoregulaceae.g_Methanolinea.
-----------------------------------------------------------------------TTVS---------------KL-T--DRFD--------------------------HFLARG-----G-----HLVKPGLYRLGNP-T-D-SPVFASANYTLSFDALRSALIGIDAYILVLDTKGINVWCAAGKGTFGTDELVNRI-S-T-GLASVVRHRIVIVPQLGAPGISAHQVLRRSGFRV
>GCA_002067585.1_Bacteria.p_Desulfobacterota.c_Syntrophorhabdia.o_Syntrophorhabdales.f_Syntrophorhabdaceae.g_Syntrophorhabdus.
-----------------------------------------------------------------------------------------------------------------------------------------------YRVDAGLYAIGEP-T-E-SPVFVTANYKLTFDLLRRAVASIDSWILVLDTLGINVWCAAGKGSFGNDELLDRI-E-S-RLADVVSHRKLVLPQLAAPGVAGHEVKALSGFQV
>GCA_002067645.1_Archaea.p_Halobacterota.c_Methanomicrobia.o_Methanomicrobiales.f_Methanoregulaceae.g_Methanoregula.
--------------------------------------------------------------------TTDSTIT---------------------NRLD--------------------------HFLARW-----S-----HRVEPGLYRLGSP-T-D-SPVFASANYTLSFDALRSALAGIDAWILVLDTKGINVWCAAGKGTFGSAELVKRI-K-A-GLDTVVSHRKIVVPQLGAPGVSWPEVLRKSGFMV
>GCA_002067815.1_Bacteria.p_Desulfobacterota.c_Syntrophia.o_Syntrophales.f_Syntrophaceae.g_Syntrophus.
------------------------------------------------------------------------QIA---------A-----TL-T--DRLG--------------------------TWKARW-----G-----YMVPPGLYAIGTP-T-D-DPVLVTANYKMSYDIIRSVLTGRNAWLLVLETYGINVWCAAGKGTFGTEELVRRI-R-S-NLAKAVSHRRLILPILGAPGVAAYEVTRQTGFSI
>GCA_002067825.1_Bacteria.p_Desulfobacterota.c_Syntrophia.o_Syntrophales.f_Syntrophaceae.g_Syntrophus.Syntrophus_aciditrophicus
-----------------------------------------------------------------------------------------------------------------------------------------------YRVDPGLYALGRP-D-S-APVLVSANYKLSFDCLREALPGRIAWILVLDTNGINVWCAAGKGAFGTEEVVRRL-R-S-GLEKLVKHRRLILPQLGASGVAAHEVRKQTGFAV
>GCA_002067865.1_Archaea.p_Thermoplasmatota.c_Thermoplasmata.o_Methanomassiliicoccales.f_UBA472.
------------------------------------------------------------------------DTT---------D-----TL-G--ERND--------------------------HILARI-----G-----HRVTPGLYRVNGP-D-K-SPVLVTSNYSLSFDAVRSHLKGIAAWVLVLDTKGINVWCAAGKGTFGTDEIVRQV-K-T-GLEEIVSHRRLILPQLGAPGVKAHEVKERTGFVV
>GCA_002067895.1_Archaea.p_Halobacterota.c_Methanomicrobia.o_Methanomicrobiales.f_Methanoregulaceae.
-------------------------------------------------------------------LGVAPITD---------S-----TI-T--NRLD--------------------------HFLARW-----G-----HRVAPGLYRLGNP-S-E-SPVFASANYTLSFDALRSALKGTDAWIIVLDTKGINVWCAAGKGIFGTEELIRSI-L-V-GLDSVVSHRKIIVPQLGAPGISWPEVMRRSGFNV
>GCA_002068015.1_Bacteria.p_Desulfobacterota.c_Syntrophia.o_Syntrophales.f_Smithellaceae.g_Fen-1166.
-------------------------------------------------------------------FVTGSQVS---------P-----QL-T--DHWG--------------------------AVKARW-----G-----YMVDPGLYALGNP-G-N-SPVLVTANYKMSFDYLRRELPGRTAWILVLDTKGINVWCAAGKGTFGTVELIKRI-E-S-GLKKIVSHKNLILPQLGAPGVAAHQVKQASGFKV
>GCA_002093115.1_Bacteria.p_Desulfuromonadota.c_Desulfuromonadia.o_Desulfuromonadales.f_Geothermobacteraceae.g_Geothermobacter.Geothermobacter_sp002093115
-------------------------------------------------------------------FVCGFQVS---------T-----RL-T--DHIG--------------------------RWQMRW-----G-----YRVAPGLYAVGNP-D-D-SDVLVSANYKLSFDALRRELQGHDLWLLVLETHGINVWCAAGKGTFGTEEIIRRV-R-T-GLDRVVSHRRLIVPQLGAPGVAGHEVRRDCGFKV
>GCA_002117975.1_Bacteria.p_Desulfuromonadota.c_Desulfuromonadia.o_Geobacterales.f_Geobacteraceae.g_Geobacter_A.Geobacter_A_pelophilus
------------------------------------------------------------------------QLS---------T-----SL-T--DRLG--------------------------ACKARW-----G-----YLVPAGLYAVGTP-D-Q-APVVVTANYKMSFDLVRQALAGRNVWLLVLETFGINVWCAAGKGTFGTGELVRRV-G-T-ALSEVVSHRRLILPILGAPGVSAHQVKRRCGFEV
>GCA_002196705.1_Bacteria.p_Firmicutes_B.c_Desulfitobacteriia.o_Desulfitobacteriales.f_Desulfitobacteriaceae.g_Desulfosporosinus.Desulfosporosinus_sp002196705
------------------------------------------------------------------------PTS---------S-----QL-T--DILG--------------------------AWKARW-----G-----YKVEPGLYRLGNP-D-N-APVLVTANYKMTFDALRKELTNFDAWILVLDTKGVNVWCAAGKGTFGTTELLNRL-A-V-QLDNVVSHKTLILPQLGASGVCAHDIQKFSGFKV
>GCA_002196785.1_Bacteria.p_Firmicutes_B.c_Desulfitobacteriia.o_Desulfitobacteriales.f_Desulfitobacteriaceae.g_Desulfosporosinus.Desulfosporosinus_acididurans
------------------------------------------------------------------------QTS---------S-----EL-T--DILG--------------------------SWKVRW-----G-----YKVEPGLYRIGNP-D-S-SPVFVSANYKMSFDSLRKELSGFDAYIMVIDTKGINVWCAAGKGTFGTTEIINRI-A-V-QLDKVVSHRNLILPQLGAPGVVGHEVLKYSGFRV
>GCA_002202365.1_Bacteria.p_Firmicutes_A.c_Clostridia.o_Acetivibrionales.f_Acetivibrionaceae.g_Ruminiclostridium.Ruminiclostridium_sp001717745
-------------------------------------------------------------------WVTGEVVS---------T-----NL-H--DIFG--------------------------AWKVRW-----G-----YKISPGLYAVGKP-D-T-SPVLVSANYKLTFDVLRKELSGLNCWILILDTKGINVWCAAGKGTFGTDELVNRI-S-T-GLSEIVSHRKLVLPQLGAPGVSAHEVTKQTGFSV
>GCA_002279275.1_Bacteria.p_MBNT15.c_MBNT15.o_MBNT15.f_MBNT15.g_CG2-30-66-27.CG2-30-66-27_sp002279275
-------------------------------------------------------------------FVDGQRVH---------S-----RI-G--DILG--------------------------RWRVRW-----G-----YRIAPELYALGAP-G-D-APVLVTSNYKMTFDAVRRDAAGLDAWVLVLDTRGINVWCAAGEGTFGTGEVIRRV-T-A-RLSEVVNHRRLILPQLGAPGVAAHEVRKGCGFSV
>GCA_002287215.1_Archaea.p_Halobacterota.c_Methanomicrobia.o_Methanomicrobiales.f_Methanocorpusculaceae.g_Methanocorpusculum.Methanocorpusculum_parvum
--------------------------------------------------------------------TTTDIIT---------------------DRLD--------------------------HLLARL-----G-----HRVEPGLYRLGDP-D-D-SPVFASANYSLSFDALRSPLAGIDAWILVLETKGINVWCAAGKGTFGTDELVHRI-E-S-DLAGIVSHRTIIVPQLGAPGVSCQQVARRTKFTV
>GCA_002294405.1_Bacteria.p_Chloroflexota.c_Anaerolineae.o_Anaerolineales.f_envOPS12.g_UBA877.UBA877_sp002294405
------------------------------------------------------------------------HTS---------S-----SI-T--DHWD--------------------------HFLARI-----G-----HRLEPGLYALGNP-T-D-SPVFVTANYSLSFDALRSSLKGLDGYILVLDTQGINVWCAAGKSTFSSDEIVNRV-M-T-GLSDLVHHRKLILPQLGAPGVAAHKVKQRTGFWV
>GCA_002298125.1_Bacteria.p_Firmicutes_A.c_Clostridia.o_Clostridiales.f_Clostridiaceae.g_UBA701.UBA701_sp002298125
-------------------------------------------------------------------FITDEQIS---------T-----KL-M--DKLG--------------------------ALRVRF-----G-----YKVNPGIYAIGTP-N-E-SLVLVTANYKLTFDTLRKELSGLNLWIVVLDTKGVNVWCAAGKGTFGTIELINRV-S-T-RLSEIVSHRTLILPQLGASGISAHEVTKNTGFKV
>GCA_002298165.1_Bacteria.p_Desulfobacterota.c_Syntrophobacteria.o_Syntrophobacterales.f_Syntrophobacteraceae.g_UBA696.UBA696_sp002298165
---------------------------------------------------------------------------------------------------------------------------------------------------------------------------MSFDRLREALPGRNAWILVLDTDGINVWCAAGKGTFGIDELVGRI-E-C-GLKNLVNHRQLIVPQLGAAGISAHEAQRLSGFRI
>GCA_002298995.1_Bacteria.p_Desulfobacterota.c_Syntrophobacteria.o_Syntrophobacterales.f_Syntrophobacteraceae.g_UBA696.UBA696_sp002298995
--------------------------------------------------------------------MTASCVS---------S-----SL-N--DRLG--------------------------TAKVRA-----G-----YMVDPGLYALGQP-D-D-SPVLISANYKMSFDNLREALPGRNAWILVLDTNGINVWCAAGKGTFGTDELVGRI-E-C-GLRSLVNHRRVIVPQLGAAGISAHEAQRLSGFKI
>GCA_002304835.1_Bacteria.p_Firmicutes_A.c_Clostridia.o_Peptostreptococcales.f_Anaerovoracaceae.g_UBA1422.UBA1422_sp002304835
------------------------------------------------------------------------ILS---------T-----SL-T--DRIG--------------------------SWKARW-----G-----YSIDPGLYSVGSP-H-H-SPILVTSNYKMTVDRVRKNLGGRDLWLMILDTEGINVWCAAGKGTFGTEELVYRI-N-S-ELREKVTHRELILPQLGATGVSAHEVRKRSGFKV
>GCA_002304995.1_Bacteria.p_Desulfobacterota.c_Syntrophia.o_Syntrophales.f_Smithellaceae.g_UBA8904.UBA8904_sp002304995
-------------------------------------------------------------------------------------------------------------------------------------------------MEPGLYALGRP-D-T-SPVLASANYKMSFDCLRGSLSFRDAWILVLDTKGINVWCAAGKGTFGTNELVYRI-A-S-GLKKVVAHRRIILPQLAAPGVAAHTVKLLSGFRV
>GCA_002305765.1_Bacteria.p_Desulfobacterota.c_Syntrophorhabdia.o_Syntrophorhabdales.f_Syntrophorhabdaceae.g_Delta-02.Delta-02_sp002305765
-------------------------------------------------------------------FVTGVRVS---------K-----VF-S--DRIG--------------------------AFKVRW-----G-----YRVDAGLYAIGEP-T-E-SPVFVTANYKLTFDLLRRAIASIDGWILVLDTLGINVWCAAGKGTFGTDELVERI-E-S-RLAGIVNHRKLILPQLGGPGVAGHEVKRRSGFQV
>GCA_002306665.1_Bacteria.p_Desulfobacterota_A.c_Desulfovibrionia.o_Desulfovibrionales.f_Desulfovibrionaceae.g_Pseudodesulfovibrio.Pseudodesulfovibrio_profundus
--------------------------------------------------------------------------------------------------MG--------------------------TLSVRF-----G-----YKVTPGLYCVGTP-T-Q-SPVIVTGNYKLTFDVVRRGLDGADAWVLVTDTRGINIWCAAGKGLFSTQEVVRSV-R-S-RLAEVVQHRDMILPQLGSTGVAAHTVKKECGFRV
>GCA_002307015.1_Bacteria.p_Spirochaetota.c_Spirochaetia.o_Treponematales.f_UBA1318.g_UBA1318.UBA1318_sp002307015
-------------------------------------------------------------------FVTGYVVS---------T-----RL-S--DRVD--------------------------GWLVRW-----D-----YAVGPGLYAVGSP-G-E-SVVLVSANYKLSFDSLRKELSGIDAWILVLDTKGINVWCAAGKGTFGTDEILDKI-G-T-RLGEIVSARTLVLPQLGAPGVNASEVVKRSGFRV
>GCA_002312915.1_Bacteria.p_Desulfobacterota.c_Syntrophia.o_Syntrophales.f_Smithellaceae.g_UBA4810.UBA4810_sp002479215
-------------------------------------------------------------------FVTGSRVS---------S-----AL-S--DHWG--------------------------SIKARW-----G-----YAIDPGLYALGNP-D-N-SSVLVTANYKMSFDRLREALPGRDAWILVLDTKGINVWCAAGKGTFGTDELIKKI-E-S-RLNDIVSHRKLIIPQLGAPGVAAHKVKQVSGFKV
>GCA_002319915.1_Bacteria.p_Bacteroidota.c_Bacteroidia.o_Bacteroidales.f_vadinHA17.g_LD21.LD21_sp002319915
-------------------------------------------------------------------YFEGKQVG---------T-----KL-N--DFRG--------------------------AVMVRW-----G-----YKVEPGLYAAGTP-D-G-SDVFVTANYKLSFDHLRKNLSGADSWILVLDTKGVNVWCAAGKGTFGTKELVRRI-K-T-SLEKVVSHRRLILPQLGATGVAAHKVREETGFNV
>GCA_002322035.1_Bacteria.p_Desulfuromonadota.c_Desulfuromonadia.o_Geobacterales.f_Pelobacteraceae.g_UBA1603.UBA1603_sp002322035
-------------------------------------------------------------------GFIAWLVS---------S-----RL-T--DTIG--------------------------GWKARW-----G-----YIVPPGLYAIGCP-D-N-SPVVVTANYKMSYDLVRQALAGRDVWILVLETYGINVWCAAGKGTFGTGELIRRV-Q-S-GLEKVVSHRTLLLPIMGAAGVRAVEVKARSGFDA
>GCA_002322475.1_Bacteria.p_Elusimicrobiota.c_Elusimicrobia.o_UBA1565.f_UBA1565.g_UBA1565.UBA1565_sp002790095
-----------------------------------------------------------------------------------------------------------------------------------------------YRIKPGLYALGGP-S-S-SPVFASANYKLSFDALRTNLKGISAWLLVLDTKGINVWCAAGKGTFGTLELARSI-R-S-GLEKLVNHRSVTLPQLGAPGVSAHRVKAYTGFSI
>GCA_002327415.1_Bacteria.p_Desulfobacterota.c_Syntrophia.o_Syntrophales.f_Smithellaceae.g_Smithella.Smithella_sp002327415
-------------------------------------------------------------------FVSGFQVS---------S-----VL-V--DRWG--------------------------SIKARW-----G-----YSVNPGLYALGTP-D-N-SLVFVSANYKMSFDRLRQALAGRSGWILVLDTKGINVWCAAGKGTFGTEELVKRI-E-S-GLKKVVNHRKLILPQLGAPGIAAHKVKQISGFNV
>GCA_002327925.1_Bacteria.p_Chloroflexota.c_Anaerolineae.o_UBA2200.f_UBA2200.g_UBA2200.UBA2200_sp002327925
-----------------------------------------------------------------------------------------------------------------------------------------------HRLEPGLYALGSP-T-E-ARVFVTANYTLSFDALREALAGQDAYILVLETKAINVWCAAGKGSFGTDELVARL-Q-V-DLASKVTGRTLILPQLGASGVCAQDVERSTGFRV
>GCA_002327985.1_Bacteria.p_Desulfobacterota.c_BSN033.o_BSN033.f_UBA1163.g_UBA1163.UBA1163_sp002327985
-----------------------------------------------------------------------------------------------------------------------------------------------YTIDPGLYALGNP-S-Q-SPVLVTANYKMSFDKLREALPGRDMWILVLDTKGINVWCASGKGTFGTAELVNRI-E-S-GISQIVLHRELVLPQLSGPGVSAHHVKKLSGFKV
>GCA_002328165.1_Bacteria.p_Desulfobacterota.c_Desulfobacteria.o_Desulfobacterales.f_UBA2156.g_UBA2156.UBA2156_sp002328165
-------------------------------------------------------------------FVSGAQVK---------P-----SL-H--DHWG--------------------------AIKARW-----G-----YMLDPGLYALGNP-D-E-SSVLVTGNYKMSFDQLREAMGDRHVWILVLDTKGINVWCAAGKGTFGTEELVQRI-E-S-GLASVVSHRKLILPQLAGPGVAAHKVKKLSGFRV
>GCA_002328485.1_Bacteria.p_Desulfobacterota.c_Syntrophorhabdia.o_Syntrophorhabdales.f_WCHB1-27.g_WCHB1-27.WCHB1-27_sp002328485
-------------------------------------------------------------------FVRGSKAS---------T-----IF-S--DRLG--------------------------ACKVRW-----G-----YTVDPGLYAIGGA-R-E-SPVFVTANYKMTFDLLRRALAGVDGWILVLDTQGINVWCAAGKGTFGTDELVERI-E-S-RLPNVVTHRRLIVPQLGAPGVSAHEVRQRTGFQV
>GCA_002329025.1_Bacteria.p_Desulfobacterota.c_Desulfobacteria.o_Desulfobacterales.f_UBA2156.g_UBA2156.UBA2156_sp002328165
-------------------------------------------------------------------FVSGAQVK---------P-----SL-H--DHWG--------------------------AIKARW-----G-----YMLDPGLYALGNP-D-E-SSVLVTGNYKMSFDQLREAMGDRHVWILVLDTKGINVWCAAGKGTFGTEELVQRI-E-S-GLASVVSHRKLILPQLAGPGVAAHKVKKLSGFRV
>GCA_002340985.1_Bacteria.p_Firmicutes_A.c_Clostridia.o_Tissierellales.f_Sedimentibacteraceae.g_Sedimentibacter.Sedimentibacter_sp002340985
-------------------------------------------------------------------WVTGEVIS---------T-----ML---QDTLG--------------------------AWKVRW-----N-----YKINPGIYAVGKP-D-I-SPVIVSSNYKLTFDTLRKELSGLDCWILILDTNGINVWCAAGKGTFGTDELVRSI-L-T-GLSEIVSHRTLILPQLGAPGVCAYEVTRQSGFSV
>GCA_002345625.1_Bacteria.p_Desulfuromonadota.c_Desulfuromonadia.o_Desulfuromonadales.f_UBA2294.g_UBA2294.UBA2294_sp002345625
---------------------------------------------------------------------------------------------------------------------------------MRW-----G-----YRVTPGLYAIGTP-Q-D-APVLVSANYKLSFDVLRTAVNGLDAWILVLDTKGINVWCAAGKGTFGTAEIVNRV-K-T-QLEQVVSHRHLIVPQLGAVGVAAHTVKKDCGFAV
>GCA_002345925.1_Bacteria.p_Actinobacteriota.c_Coriobacteriia.o_OPB41.f_UBA2279.g_UBA2286.UBA2286_sp002345925
------------------------------------------------------------------------QLS---------S-----TL-T--DTLA--------------------------RWALRW-----D-----AALEPGLYRVGEP-G-D-SPVFATANYRMTFDLVRRDLGGLDAWLLVLDTNGINVWCAAGKGTFGTRELVNRA-V-S-GLSAHVSHKTIIVPQLGATGVSAHEARQAGGYRV
>GCA_002347185.1_Bacteria.p_Desulfobacterota.c_Desulfobulbia.o_Desulfobulbales.f_Desulfurivibrionaceae.g_UBA2262.UBA2262_sp002347185
-------------------------------------------------------------------FVTAVKVA---------T-----RL-G--DHWG--------------------------RVLVRL-----G-----YAIEPGLYAVGNP-D-K-SPIFVTANYKLSFDQLRGALHKKQAWILVLDTNGINVWCAAGKGSFSTGPLVQSV-L-E-RLAELVSHRTLILPQLAASGVAAHLVRKECGFAV
>GCA_002347365.1_Bacteria.p_Actinobacteriota.c_Coriobacteriia.o_OPB41.f_UBA2279.g_UBA2279.UBA2279_sp002347365
-------------------------------------------------------------------WVTGETVA---------T-----NL-T--DHLG--------------------------GYGVRW-----G-----YRVPPGLYAVGSP-D-T-APVLVTANYKLTFDALRRELTGVDAWILVLDTKGVNVWCAAGKGTFGTIEVVRRV-L-T-DLAQVVSHRVLVLPQLGAPGVAAHDVRAATGFRV
>GCA_002347425.1_Bacteria.p_Firmicutes_B.c_Desulfotomaculia.o_Desulfotomaculales.f_Nap2-2B.g_46-80.46-80_sp002382755
--------------------------------------------------------------------------------------------------MG--------------------------SWKVRW-----G-----YKVAPGLYGIGEP-G-D-SPVLVTANYKMTFDRLRKELSGVNAWVLVINTRGINVWCSAGKGTFNATEIARVI-A-T-NLSWVVSHRTLVLPQLSAVGVAAHRLLKISGFRV
>GCA_002347465.1_Bacteria.p_Desulfuromonadota.c_Desulfuromonadia.o_Geobacterales.f_Geobacteraceae.g_UBA4078.UBA4078_sp002419385
-------------------------------------------------------------------------MA---------A-----EW-R--DHIG--------------------------AWKIRW-----G-----YLVPAGLYAVGTP-D-A-APVIVTANYKMSFDIIRRALAGRNLWLLVLETHGVNVWCAAGKGTFGTEELVHRI-E-T-GLLQVVSHRRLLLPILGATGIAAHEVERLTGCAV
>GCA_002347815.1_Bacteria.p_Desulfobacterota.c_Syntrophia.o_Syntrophales.f_UBA2251.g_UBA2251.UBA2251_sp002347815
-------------------------------------------------------------------FVNGARVS---------S-----AL-T--DRWG--------------------------SIKARW-----G-----YAVDPGLYALGSP-D-G-SPVLVTANYKMSFDRLREALPGRNAWILVLNTEGINVWCAAGKGTFGTGELVRCI-A-S-GLKDCVGHRELILPQLGAPGVSAHWVRKMSGFTV
>GCA_002367115.1_Bacteria.p_Firmicutes_A.c_Clostridia.o_Clostridiales.f_Clostridiaceae.g_Clostridium_J.Clostridium_J_tunisiense
-------------------------------------------------------------------ITAEYSIS---------S-----EL-L--DKLE--------------------------HFGVMW-----G-----YMIKPGIYAIGNP-K-S-SLVIVSCNYKLTFDILRKDLRNVDCWLLILETNGVNVWCASGKGTFGTEELIRRI-R-V-KLESLVNHRVLILPQLGASGVDVSKLKKETGFRG
>GCA_002375855.1_Bacteria.p_Firmicutes_A.c_Clostridia.o_Acetivibrionales.f_Acetivibrionaceae.g_Ruminiclostridium.Ruminiclostridium_straminisolvens
-------------------------------------------------------------------WITGEVVS---------T-----NL-H--DILG--------------------------AWKVRW-----G-----YKINPGLYAIGKP-D-T-SPVLVSANYKLTFDVLRKELSGVDCWILILDTKGINVWCAAGKGTFGTGELVGRI-S-T-GLSDIVSHRKLVLPQLGAPGVSAHEVKSQTGFSV
>GCA_002376665.1_Bacteria.p_Firmicutes_A.c_Clostridia.o_Acetivibrionales.f_Acetivibrionaceae.g_Ruminiclostridium_A.Ruminiclostridium_A_cellobioparum
-------------------------------------------------------------------WITGERVA---------T-----RL-L--DILG--------------------------AWKVRW-----G-----YKINPGIYAVGNP-D-A-SPVLVTANYKLTFDALRKELSGLNVWILVLDTKGINVWCAAGKGTFGTRELVNRI-S-T-RLQEIVDHKTLILPQLGAPGVSAHEVTKQTGFKV
>GCA_002380735.1_Bacteria.p_Chloroflexota.c_Anaerolineae.o_UBA4142.f_UBA4142.g_UBA4142.UBA4142_sp002400365
------------------------------------------------------------------------PTT---------S-----TL-T--DRWD--------------------------HFLARW-----A-----HRVAPGLYALGNP-T-D-SPVFVTANYTLSFDALRSALTGMDGYILALDTQGINVWCAAGKGTFGTDELVRRI-E-T-GLKNVVRHRTLILPQLGAPGVAAHQVRKQSGFKV
>GCA_002381185.1_Bacteria.p_Firmicutes_A.c_Clostridia.o_Tissierellales.f_Sedimentibacteraceae.g_Sedimentibacter.Sedimentibacter_sp002381185
-------------------------------------------------------------------WVTGEVIS---------------TILQ--DMFG--------------------------AWKVRW-----N-----YKISPGIYAVGNP-N-T-SPVLVSSNYKLTFDALRKELSGLDCWILILDTKGINVWCAAGKGTFGTDELVRSI-L-T-GLSEIVSHRTLILPQLGAPGVSAYEVVKQSGFSI
>GCA_002381895.1_Bacteria.p_Desulfuromonadota.c_Desulfuromonadia.o_Geobacterales.f_Geobacteraceae.g_UBA4078.UBA4078_sp002419385
-------------------------------------------------------------------------MA---------A-----EW-R--DHIG--------------------------AWKIRW-----G-----YLVPAGLYAVGTP-D-A-APVIVTANYKMSFDIIRRALAGRNLWLLVLETHGVNVWCAAGKGTFGTEELVHRI-E-T-GLLQVVSHRRLLLPILGATGIAAHEVERLTGCAV
>GCA_002381965.1_Bacteria.p_Desulfobacterota.c_Syntrophia.o_Syntrophales.f_UBA2251.g_UBA2251.UBA2251_sp002347815
-------------------------------------------------------------------FVNGARVS---------S-----AL-T--DRWG--------------------------SIKARW-----G-----YAVDPGLYALGSP-D-G-SPVLVTANYKMSFDRLREALPGRNAWILVLNTEGINVWCAAGKGTFGTGELVRCI-A-S-GLKDCVGHRELILPQLGAPGVSAHWVRKMSGFTV
>GCA_002382045.1_Bacteria.p_Desulfobacterota.c_Syntrophia.o_Syntrophales.f_Smithellaceae.g_UBA8904.UBA8904_sp002382045
-------------------------------------------------------------------FVSGSKVS---------S-----VL-E--DRWG--------------------------TIKARW-----G-----YAIDPGLYALGEP-D-S-SPVLVTANYKMSFDYLRQALPNRNAWILVLDTKGINVWCAAGKGTFGTEELLLRI-E-S-GLKKIVSHRQIILPQLGAPGVSAHQVKQRSGFKV
>GCA_002382135.1_Bacteria.p_Desulfobacterota.c_Syntrophia.o_Syntrophales.f_Smithellaceae.g_Smithella.Smithella_sp000747625
-------------------------------------------------------------------FVSGFQVS---------S-----EL-V--DRWG--------------------------SIKARW-----G-----YKVGPGLYALGLP-D-K-SLVFVSANYKMSFDLLRQALAGRSGWILVLDTQGINVWCAAGKGTFGTEELIKRI-E-S-SLKKIISHRKLILPQLGAPGVAAHKVKQISGFSV
>GCA_002382705.1_Bacteria.p_Desulfuromonadota.c_Desulfuromonadia.o_Geobacterales.f_Pelobacteraceae.g_Pelobacter_D.Pelobacter_D_sp002382705
---------------------------------------------------------------------------------------------------------------------------------------------------------------------------MTYDIVRKALDGRNVWLLILESYGINVWCAAGKGSFGTGEIVRRV-A-S-GLSSVVRHRWLILPILGASGVAAHQVAKRSGFSV
>GCA_002382755.1_Bacteria.p_Firmicutes_B.c_Desulfotomaculia.o_Desulfotomaculales.f_Nap2-2B.g_46-80.46-80_sp002382755
--------------------------------------------------------------------------------------------------MG--------------------------SWKVRW-----G-----YKVAPGLYGIGEP-G-D-SPVLVTANYKMTFDRLRKELSGVNAWVLVINTRGINVWCSAGKGTFNATEIARVI-A-T-NLSWVVSHRTLVLPQLSAVGVAAHRLLKISGFRV
>GCA_002382785.1_Bacteria.p_Firmicutes_B.c_Desulfitobacteriia.o_Desulfitobacteriales.f_Desulfitobacteriaceae.g_Desulfosporosinus.Desulfosporosinus_sp000770645
------------------------------------------------------------------------QTS---------A-----EL-T--DVLG--------------------------SWKARW-----G-----YIVEPGLYRVGKP-D-N-SLVLVSANYKMSFDSLRKELNGLNAWILVLDTKGINVWCAAGKGTFGTQELLNRI-A-V-QLEKFVSHKTVIVPQLGAPGISAHLVAKFSGFKV
>GCA_002383325.1_Bacteria.p_Acidobacteriota.c_Aminicenantia.o_Aminicenantales.f_UBA4085.g_UBA4085.UBA4085_sp002383325
-------------------------------------------------------------------WIVGSIVS---------T-----RL---ADRFG--------------------------ALAVRL-----G-----YSVRPGLYGVGKP-D-W-SPVFVTGNYKLSFDHLRRSLGGRDGWILALDTHGINVWCAAGKGTFGTDELVARM-E-A-GLARVVSHRTLILPQLGAPGVAAHEVSRRTKFRV
>GCA_002386685.1_Bacteria.p_Firmicutes_A.c_Clostridia.o_Tissierellales.f_Sedimentibacteraceae.g_Sedimentibacter.Sedimentibacter_sp002381185
-------------------------------------------------------------------WVTGEVIS---------T-----IL-Q--DMFG--------------------------AWKVRW-----N-----YKISPGIYAVGNP-N-T-SPVLVSSNYKLTFDALRKELSGFDCWILILDTKGINVWCAAGKGTFGTDELVRSI-L-T-GLSEIVLHRTLILPQLGAPGVSAYEVVKQSGFSI
>GCA_002387895.1_Bacteria.p_Firmicutes_A.c_Clostridia.o_Clostridiales.f_Clostridiaceae.g_Clostridium_J.Clostridium_J_tunisiense
-------------------------------------------------------------------ITAEYSIS---------S-----EL-L--DKLE--------------------------HFGVMW-----G-----YMIKPGIYAIGNP-K-S-SLVIVSCNYKLTFDILRKDLRNVDCWLLILETNGVNVWCASGKGTFGTEELIRRI-R-V-KLESLVNHRVLILPQLGASGVDVSKLKKETGFRG
>GCA_002396925.1_Bacteria.p_Firmicutes_B.c_Syntrophomonadia.o_Syntrophomonadales.f_Syntrophomonadaceae.g_UBA4844.UBA4844_sp002398105
------------------------------------------------------------------------VAS---------T-----SL-N--DILG--------------------------AWKVRW-----G-----YKINPGIYAIGDP-D-T-SPVLVSANYKLTFDTLRKELSGLNCWILILDTKGINVWCAAGKGTFGTDELVGRI-S-T-GLSRMVSHRTLILPQLGASGISAHEVTRQTGFTV
>GCA_002397225.1_Bacteria.p_Firmicutes_B.c_Syntrophomonadia.o_Syntrophomonadales.f_Syntrophomonadaceae.g_UBA4844.UBA4844_sp002398105
------------------------------------------------------------------------VAS---------T-----SL-N--DILG--------------------------AWKVRW-----G-----YKINPGIYAIGDP-D-T-SPVLVSANYKLTFDTLRKELSGLNCWILILDTKGINVWCAAGKGTFGTDELVGRI-S-T-GLSRMVSHRTLILPQLGASGISAHEVTRQTGFTV
>GCA_002397955.1_Bacteria.p_Synergistota.c_Synergistia.o_Synergistales.f_Synergistaceae.g_Syner-03.Syner-03_sp002316795
------------------------------------------------------------------------ILS---------T-----SL-T--DRLG--------------------------SWKARW-----G-----HSMEPGLYEVGCP-D-H-SPVLVTSNYKMSVDRVRKNLGGRDLWLMVLDTEGINVWCAAGKGTFGTDELVSRI-D-T-GLSEKVGHRELILPQLGATGVSAHEARKRSGFKV
>GCA_002398325.1_Bacteria.p_Firmicutes_B.c_Syntrophomonadia.o_Syntrophomonadales.f_Syntrophomonadaceae.g_UBA4851.UBA4851_sp002408445
-------------------------------------------------------------------DLISSKVS---------A-----EL-T--DKIG--------------------------TWKARW-----G-----YKVSPGVYSIGEA-D-M-SPVLVTANYKMSFDLLRKELSGLNAWILVLDTKGINVWCAAGKGTFGTDELVRRI-S-V-NLSRIVSHKTLILPQLGASGVSAHEVQKRSGFKV
>GCA_002399145.1_Bacteria.p_Firmicutes_B.c_Syntrophomonadia.o_Syntrophomonadales.f_Syntrophomonadaceae.g_UBA4844.UBA4844_sp002398105
---------------------------------------------------------------------------------------------------------------------------------MRW-----G-----YKINPGIYAIGDP-D-T-SPVLVSANYKLTFDTLRKELSGLNCWILILDTKGINVWCAAGKGTFGTDELVGRI-S-T-GLSRMVSHRTLILPQLGASGISAHEVTRQTGFTV
>GCA_002399315.1_Bacteria.p_Firmicutes_B.c_Syntrophomonadia.o_Syntrophomonadales.f_Syntrophomonadaceae.g_UBA4851.UBA4851_sp002408445
-------------------------------------------------------------------DLISSKVS---------A-----EL-T--DKIG--------------------------TWKARW-----G-----YKVSPGVYSIGEA---DMSPVLVTANYKMSFDLLRKELSGLNAWILVLDTKGINVWCAAGKGTFGTDELVRRI-S-V-NLSRIVSHKTLILPQLGASGVSAHEVQKRSGFKV
>GCA_002400005.1_Bacteria.p_Firmicutes_B.c_Syntrophomonadia.o_Syntrophomonadales.f_Syntrophomonadaceae.g_UBA4844.UBA4844_sp002398105
------------------------------------------------------------------------VAS---------T-----SL-N--DILG--------------------------AWKVRW-----G-----YQINPGIYAIGDP-D-T-SPVLVSANYKLTFDTLRKELSGLNCWILILDTKGINVWCAAGKGTFGTDELVGRI-S-T-GLSRMVSHRTLILPQLGASGISAHEVTRQTGFTV
>GCA_002400365.1_Bacteria.p_Chloroflexota.c_Anaerolineae.o_UBA4142.f_UBA4142.g_UBA4142.UBA4142_sp002400365
------------------------------------------------------------------------PTT---------S-----TL-T--DRWD--------------------------HFLARW-----A-----HRVAPGLYALGNP-T-D-SPVFVTANYTLSFDALRSALTGMDGYILALDTQGINVWCAAGKGTFGTDELVRRI-E-T-GLKNVVRHRTLILPQLGAPGVAAHQVRKQSGFKV
>GCA_002402385.1_Bacteria.p_Desulfobacterota.c_BSN033.o_BSN033.f_UBA1163.g_UBA1163.UBA1163_sp002327985
-----------------------------------------------------------------------------------------------------------------------------------------------YTIDPGLYALGNP-S-Q-SPVLVTANYKMSFDKLREALPGRDMWILVLDTKGINVWCASGKGTFGTAELVNRI-E-S-GISQIVLHRELVLPQLSGPGVSAHHVKKLSGFKV
>GCA_002402545.1_Bacteria.p_Desulfobacterota.c_Syntrophia.o_Syntrophales.f_Smithellaceae.g_UBA4810.UBA4810_sp002402545
-------------------------------------------------------------------FVTGVQVS---------S-----AL-R--DHWA--------------------------TFKARW-----G-----YAVDPGLYALGNP-D-N-SPVLVSANYKISFDKLREALPGRSVWLLVLDTKGINVWCAAGKGTFGTQELINKT-E-S-RLKEAVNHKKIILPQLGAPGIAAHEVRQRTGFKV
>GCA_002403815.1_Bacteria.p_Firmicutes_B.c_Desulfitobacteriia.o_Desulfitobacteriales.f_Desulfitobacteriaceae.g_Desulfosporosinus.Desulfosporosinus_sp002413075
------------------------------------------------------------------------KTT---------T-----EL-T--DIRG--------------------------SWKARW-----G-----FKVEPGLYSVGNP-K-T-SPVLVTANYKMSFDRLRKELKGIAAWILVLDTKGINVWCAAGKGTFGTQELVNRI-A-V-QLEKVVSHRTVILPQLGAPGISAHEVSKSSGFTV
>GCA_002407865.1_Bacteria.p_Spirochaetota.c_UBA4802.o_UBA4802.f_UBA5368.g_UBA5368.UBA5368_sp002407865
---------------------------------------------------------------------------------------------------------------------------------------------------------------------------------------MNAWILVLDTKGINVWCAAGKGSFGTDELVHRI-G-V-QLHRIVSHRKIILPQLAAPGINAAEVLKRNGFSI
>GCA_002408285.1_Bacteria.p_Firmicutes_B.c_Peptococcia.o_DRI-13.f_DRI-13.g_UBA5318.UBA5318_sp002408285
-------------------------------------------------------------------WVTGEVAS---------T-----IL---QDTLG--------------------------AWKVRW-----G-----YKINPGIYAVGNP-D-T-SPVLVSANYKLTFDTLRKELSGLNCWILILDTKGINVWCAAGKGTFGTGELVRRI-S-T-RLSKIVSHRKIVLPQLGAPGVSAHEVTRQTGFSV
>GCA_002408445.1_Bacteria.p_Firmicutes_B.c_Syntrophomonadia.o_Syntrophomonadales.f_Syntrophomonadaceae.g_UBA4851.UBA4851_sp002408445
-------------------------------------------------------------------DLISSKAS---------T-----QL-T--DKIG--------------------------TWKARW-----G-----YKVSPGIYSIGEA-D-T-SPVLVTANYKMSFDLLRKELSGLSAWILVLDTKGINVWCAAGKGTFGTDELIRRI-S-V-NLSRIVSHKTLILPQLGASGVSAHEVQRRSGFKV
>GCA_002408685.1_Bacteria.p_Synergistota.c_Synergistia.o_Synergistales.f_Synergistaceae.g_Syner-03.Syner-03_sp002316795
------------------------------------------------------------------------ILS---------T-----SL-T--DRLG--------------------------SWKARW-----G-----HSMEPGLYEVGCP-D-H-SPVLVTSNYKMSVDRVRKNLGGRDLWLMVLDTEGINVWCAAGKGTFGTDELVSRI-D-T-GLSEKVGHRELILPQLGATGVSAHEARKRSGFKV
>GCA_002409825.1_Bacteria.p_Firmicutes_B.c_Syntrophomonadia.o_Syntrophomonadales.f_Syntrophomonadaceae.g_UBA4844.UBA4844_sp002398105
---------------------------------------------------------------------------------------------------------------------------------MRW-----G-----YKINPGIYAIGDP-D-T-SPVLVSANYKLTFDTLRKELSGLNCWILILDTKGINVWCAAGKGTFGTDELVGRI-S-T-GLSRMVSHRTLILPQLGASGISAHEVTRQTGFTV
>GCA_002410325.1_Bacteria.p_Firmicutes_B.c_Syntrophomonadia.o_Syntrophomonadales.f_Syntrophomonadaceae.g_UBA5314.UBA5314_sp002410325
-------------------------------------------------------------------QITEDQTS---------S-----DL-N--DYLG--------------------------AWKARW-----G-----YKIRPGLYRLGEA-G-D-SPVLVTANYKMSFDYLRRELTGLNAWILVLDTAGINVWCAAGKGTFGTDELVTRI-A-T-GLPRIVSHRTVIVPQLGAAGVAAHEVRRRSGFKV
>GCA_002410865.1_Bacteria.p_Firmicutes_B.c_Syntrophomonadia.o_Syntrophomonadales.f_Syntrophomonadaceae.g_UBA4851.UBA4851_sp002408445
-------------------------------------------------------------------DLISSKAS---------T-----QL-T--DKIG--------------------------TWKARW-----G-----YKVSPGVYSIGEA-D-M-SPVLVTANYKMSFDLLRKELSGLNAWILVLDTKGINVWCAAGKGTFGTDELVRRI-S-V-NLSRIVSHKTLILPQLGASGVSAHEVQKRSGFKV
>GCA_002412435.1_Bacteria.p_Firmicutes_B.c_Syntrophomonadia.o_Syntrophomonadales.f_Syntrophomonadaceae.g_UBA4844.UBA4844_sp002398105
------------------------------------------------------------------------VAS---------T-----SL-N--DILG--------------------------AWKVRW-----G-----YKINPGIYAIGDP-D-T-SPVLVSANYKLTFDTLRKELSGLNCWILILDTKGINVWCAAGKGTFGTDELVGRI-S-T-GLSRMVSHRTLILPQLGASGISAHEVTRQTGFTV
>GCA_002412715.1_Bacteria.p_Desulfobacterota.c_Syntrophorhabdia.o_Syntrophorhabdales.f_Syntrophorhabdaceae.g_Delta-02.Delta-02_sp002412715
-------------------------------------------------------------------WVKGFLVD---------T-----SL-V--DISG--------------------------GWKARW-----G-----YKIPPGLYGVGNP-N-T-SPVLVTANYKMSFDNLRKELPGLDAWIMVIDTNGINVWCAAGKGTFGTAEIVKRL-G-V-HLSRIVSHRTIILPQLGAPGVAAHDVRRLSGFRV
>GCA_002412825.1_Bacteria.p_Spirochaetota.c_Spirochaetia.o_Treponematales.f_UBA12059.g_UBA5200.UBA5200_sp002412825
-------------------------------------------------------------------WLDGFRLR---------T-----AL-G--DRLG--------------------------ALARRF-----G-----YRILPGLYATGSP-S-Q-DTVLVTANYKLSVDALRKELGGLSLWVLVLDTKGVNVWCAAGKGSFGTDELIAKI-K-S-RLSELVSHKTLVLPQLGAPGVSAPALAKRAAWRA
>GCA_002413075.1_Bacteria.p_Firmicutes_B.c_Desulfitobacteriia.o_Desulfitobacteriales.f_Desulfitobacteriaceae.g_Desulfosporosinus.Desulfosporosinus_sp002413075
------------------------------------------------------------------------KTT---------T-----EL-T--DIRG--------------------------SWKARW-----G-----FKVEPGLYSVGNP-K-T-SPVLVTANYKMSFDRLRKELKGIAAWILVLDTKGINVWCAAGKGTFGTQELVNRI-A-V-QLEKVVSHRTVILPQLGAPGISAHEVSKSSGFTV
>GCA_002413245.1_Bacteria.p_Firmicutes_B.c_Desulfitobacteriia.o_Desulfitobacteriales.f_Desulfitobacteriaceae.g_Desulfosporosinus.Desulfosporosinus_sp002413075
------------------------------------------------------------------------KTT---------T-----EL-T--DIRG--------------------------SWKARW-----G-----FKVEPGLYSVGNP-K-T-SPVLVTANYKMSFDRLRKELKGIAAWILVLDTKGINVWCAAGKGTFGTQELVNRI-A-V-QLEKVVSHRTVILPQLGAPGISAHEVSKSSGFTV
>GCA_002414225.1_Bacteria.p_Desulfobacterota.c_Desulfobulbia.o_Desulfobulbales.f_Desulfurivibrionaceae.g_UBA5123.UBA5123_sp002414225
--------------------------------------------------------------------MVGARVS---------A-----RL-R--DRLD--------------------------ACRLRL-----G-----ATVDPGLYALGVP-D-G-SPVLVSANYKLSFDHLRRALSGRHAWLLVLDTKGINVWCAAGKGTMGTGELAARL-R-S-GLERLVSHRRVILPQLAGPGIAAQLLPRLTGFSA
>GCA_002418185.1_Bacteria.p_GWC2-55-46.c_GWC2-55-46.o_GWC2-55-46.f_GWC2-55-46.g_UBA5799.UBA5799_sp002418185
-----------------------------------------------------------------------------------------------------------------------------------------------HAVKPGLYALGSP-G-A-SDVFVTANYKMSFDILRSSLSGMDAWILVLDTRGINVWCAAGKGTFGTGELVKRVFE---RLHERVSHRRLILPQLGAPGVSAHDVRKETGFRV
>GCA_002418585.1_Bacteria.p_Firmicutes_B.c_Desulfitobacteriia.o_Desulfitobacteriales.f_Desulfitobacteriaceae.g_Desulfosporosinus.Desulfosporosinus_sp000770645
------------------------------------------------------------------------QTS---------A-----EL-T--DVLG--------------------------SWKARW-----G-----YIVEPGLYRVGKP-D-N-SLVLVSANYKMSFDSLRKELNGLNAWILVLDTKGINVWCAAGKGTFGTQELLNRI-A-V-QLEKFVSHKTVIVPQLGAPGISAHLVAKFSGFKV
>GCA_002418825.1_Bacteria.p_Desulfobacterota.c_Syntrophia.o_Syntrophales.f_Smithellaceae.g_UBA4810.UBA4810_sp002418825
-------------------------------------------------------------------FVAGSRVS---------S-----NL-T--DRRE--------------------------AIKVRW-----G-----YSLEPGLYALNNP-D-A-SDVLVTANYKMSFDKLREALPGRNLWILVLDTKGINVWCAAGKGTFGTQELISKI-E-S-RLKEIVSHRKIILPQLGAPGVAAHEVKKGTGFTV
>GCA_002418985.1_Bacteria.p_Desulfobacterota.c_Syntrophorhabdia.o_Syntrophorhabdales.f_Syntrophorhabdaceae.g_Delta-02.Delta-02_sp002418985
-------------------------------------------------------------------WVKGFLVD---------T-----SL-V--DISG--------------------------GWKARW-----G-----YKIPPGLYGVGNP-N-T-SPVLVTANYKMSFDNLRKELPGLDAWIMVIDTNGINVWCAAGKETFGTAEIVKRL-S-V-HLSRVVSHRTIILPQLGAPGVAAHDVRRLSGFRV
>GCA_002419385.1_Bacteria.p_Desulfuromonadota.c_Desulfuromonadia.o_Geobacterales.f_Geobacteraceae.g_UBA4078.UBA4078_sp002419385
-------------------------------------------------------------------------MA---------A-----EW-R--DHIG--------------------------AWKIRW-----G-----YLVPAGLYAVGTP-D-A-APVIVTANYKMSFDIIRRALAGRNLWLLVLETHGVNVWCAAGKGTFGTEELVHRI-E-T-GLLQVVSHRRLLLPILGATGIAAHEVERLTGCAV
>GCA_002419525.1_Bacteria.p_Desulfobacterota.c_Syntrophia.o_Syntrophales.f_Syntrophaceae.g_Syntrophus.Syntrophus_aciditrophicus
-------------------------------------------------------------------FVVDTVVD---------S-----RL-T--DHVG--------------------------SLKARF-----G-----YRIDPGLYALGRP-D-S-APVLVSANYKLSFDCLREALPGRTAWILVLDTNGINVWCAAGKGAFGTEEVVRRL-R-S-GLEKLVRHRRLILPQLGASGVAAHEVRKQTGFAV
>GCA_002419605.1_Bacteria.p_Desulfobacterota.c_Syntrophia.o_Syntrophales.f_Smithellaceae.g_Smithella.Smithella_sp000747625
-------------------------------------------------------------------FVSGFQVS---------S-----EL-V--DRWG--------------------------SIKARW-----G-----YKVGPGLYALGLP-D-K-SLVFVSANYKMSFDLLRQALAGRSGWILVLDTQGINVWCAAGKGTFGTEELIKRI-E-S-SLKKIISHRKLILPQLGAPGVAAHKVKQISGFSV
>GCA_002420525.1_Bacteria.p_Desulfobacterota.c_Desulfobacteria.o_Desulfobacterales.f_UBA2156.g_UBA2156.UBA2156_sp002328165
-------------------------------------------------------------------FVSGAQVK---------P-----SL-H--DHWG--------------------------AIKARW-----G-----YMLDPGLYALGNP-D-E-SSVLVTGNYKMSFDQLREAMGDRHVWILVLDTKGINVWCAAGKGTFGTEELVQRI-E-S-GLASVVSHRKLILPQLAGPGVAAHKVKKLSGFRV
>GCA_002423765.1_Bacteria.p_Firmicutes_A.c_Clostridia.o_Tissierellales.f_Sedimentibacteraceae.g_Sedimentibacter.Sedimentibacter_sp002381185
-------------------------------------------------------------------WVTGEVIS---------T-----IL-Q--DMFG--------------------------AWKVRW-----N-----YKISPGIYAVGNP-N-T-SPVLVSSNYKLTFDALRKELSGLDCWILILDTKGINVWCAAGKGTFGTDELVRSI-L-T-GLSEIVSHRTLILPQLGAPGVSAYEVVKQSGFSI
>GCA_002424125.1_Bacteria.p_Firmicutes_B.c_Syntrophomonadia.o_Syntrophomonadales.f_Syntrophomonadaceae.g_UBA4844.UBA4844_sp002398105
------------------------------------------------------------------------VAS---------T-----SL-N--DILG--------------------------AWKVRW-----G-----YKINPGIYAIGDP-D-T-SPVLVSANYKLTFDTLRKELSGLNCWILILDTKGINVWCAAGKGTFGTDELVGRI-S-T-GLSRMVSHRTLILPQLGASGISAHEVTRQTGFTV
>GCA_002426625.1_Bacteria.p_Firmicutes_B.c_Syntrophomonadia.o_Syntrophomonadales.f_Syntrophomonadaceae.g_UBA4844.UBA4844_sp002398105
------------------------------------------------------------------------VAS---------T-----SL-N--DILG--------------------------AWKVRW-----G-----YKINPGIYAIGDP-D-T-SPVLVSANYKLTFDTLRKELSGLNCWILILDTKGINVWCAAGKGTFGTDELVGRI-S-T-GLSRMVSHRTLILPQLGASGISAHEVTRQTGFTV
>GCA_002428495.1_Bacteria.p_Synergistota.c_Synergistia.o_Synergistales.f_Synergistaceae.g_Syner-03.Syner-03_sp002428495
------------------------------------------------------------------------TLS---------A-----SL-T--DRLG--------------------------SWKARW-----G-----HSINPGLYALGCP-D-H-SPVLVTSNYKMTVDRVRENLAGRDIWILVLDTEGINVWCAAGKGTFGTDELVSRI-D-T-GLREKVTHRELILPQLGATGISAHEARKRSGFKV
>GCA_002428705.1_Bacteria.p_Desulfobacterota_A.c_Desulfovibrionia.o_Desulfovibrionales.f_Desulfovibrionaceae.g_UBA6079.UBA6079_sp002428705
-------------------------------------------------------------------FVRDFRVA---------T-----GL-T--DRLG--------------------------TALVRS-----G-----YVVAPGLYAVGLP-G-Q-SPVLVTANYKLSFDALRAELAGVDAWMLVVDTRGVNVWCAAGKGLFSAEEIARQV-K-A-RLNQVVGHRRLVLPQLCAPGVAAWKLRKLCGFSA
>GCA_002428765.1_Bacteria.p_Firmicutes_B.c_Desulfitobacteriia.o_Desulfitobacteriales.f_Desulfitobacteriaceae.g_Desulfosporosinus.Desulfosporosinus_sp000770645
------------------------------------------------------------------------QTS---------A-----EL-T--DILG--------------------------TWKARW-----G-----YKVEPGLYSVGKP-D-N-SPVLVSANYKTSFDSLRKELNGVDAWILVLDTKGINVWCAAGKGTFGTQELLNRI-A-V-QLEKFVSHKTVIVPQLGAPGISAHLVAKFSGFKV
>GCA_002432985.1_Bacteria.p_Desulfobacterota.c_Syntrophia.o_Syntrophales.f_Smithellaceae.g_UBA8904.UBA8904_sp002304995
-------------------------------------------------------------------FVTGKRIS---------A-----AL-T--DRLG--------------------------TLKARL-----G-----YRVEPGLYALGRP-D-T-SPVLASANYKMSFDCLRGSLSFRDAWILVLDTKGINVWCAAGKGTFGTNELVYRI-A-S-GLKKVVAHRRIILPQLAAPGVAAHTVKLLSGFRV
>GCA_002435875.1_Bacteria.p_Chloroflexota.c_Anaerolineae.o_UBA2200.f_UBA2200.g_UBA6131.UBA6131_sp002435875
------------------------------------------------------------------------QTN---------S-----QL-T--NRLD--------------------------HVLARL-----G-----HRVAPGLYRLGVP-D-G-SPVLVTANYSLSFDALRSALAGHDAYLLVLDTNGVNVWCAAGKGTFGTDELVRRV-Q-V-GVSDLVSNRTLILPQLGASGVSALEVRKRCGFGV
>GCA_002441385.1_Bacteria.p_Firmicutes_B.c_Desulfotomaculia.o_Desulfotomaculales.f_Nap2-2B.g_46-80.46-80_sp002382755
--------------------------------------------------------------------------------------------------MG--------------------------SWKVRW-----G-----YKVAPGLYGIGEP-G-D-SPVLVTANYKMTFDRLRKELSGVNAWVLVINTRGINVWCSAGKGTFNATEIARVI-A-T-NLSWVVSHRTLVLPQLSAVGVAAHRLLKISGFRV
>GCA_002448235.1_Bacteria.p_Desulfobacterota.c_Desulfomonilia.o_UBA1062.f_UBA1062.g_UBA1062.UBA1062_sp002448235
-------------------------------------------------------------------FAEGFRVS---------P-----SL-R--DRIG--------------------------TIKARI-----G-----YTVDPGLYALGEP-D-N-SPVLVTANYKMSFDSLRGALLGRSAWILVLDTKGINVWCAAGKGTFGTEELVLRI-A-V-GLKNIVEHKDIILPQLGAPGVAAHLVKKLSGFRV
>GCA_002448905.1_Bacteria.p_Desulfobacterota.c_Desulfobulbia.o_Desulfobulbales.f_Desulfurivibrionaceae.g_UBA5123.UBA5123_sp002414225
--------------------------------------------------------------------MVGARVS---------A-----RL-R--DRLD--------------------------ACRLRL-----G-----ATVDPGLYALGVP-D-G-SPVLVSANYKLSFDHLRRALSGRHAWLLVLDTKGINVWCAAGKGTMGTGELAARL-R-S-GLERLVSHRRVILPQLAGPGIAAQLLPRLTGFSA
>GCA_002451165.1_Bacteria.p_Nitrospirota.c_Thermodesulfovibrionia.o_Thermodesulfovibrionales.f_UBA6898.g_UBA6898.UBA6898_sp002451165
-------------------------------------------------------------------WVTGTVVS---------T-----GL-A--DFWE--------------------------HVKCRI-----S-----YRVDPGLYAVGTP-D-N-SDVFATANYKLSFDVLRKSLKGLNAWVLVLDTKGINVWCAAGKGTFGSDELIRIL-S-T-KLDRLVDHRRIIVPQLGAPGVSVDKVKKAAGFEV
>GCA_002452125.1_Bacteria.p_Firmicutes_A.c_Clostridia.o_Tissierellales.f_Sedimentibacteraceae.g_Sedimentibacter.Sedimentibacter_sp002340985
-------------------------------------------------------------------WVTGEVIS---------T-----ML-Q--DTLG--------------------------AWKVRW-----N-----YKINPGIYAVGKP---DISPVIVSSNYKLTFDTLRKELSGLDCWILILDTNGINVWCAAGKGTFGTDELVRSI-L-T-GLSEIVSHRTLILPQLGAPGVCAYEVTRQSGFSV
>GCA_002469335.1_Bacteria.p_Firmicutes_B.c_Desulfotomaculia.o_Desulfotomaculales.f_Nap2-2B.g_46-80.46-80_sp002382755
--------------------------------------------------------------------------------------------------MG--------------------------SWKVRW-----G-----YKVAPGLYGIGEP-G-D-SPVLVTANYKMTFDRLRKELSGVNAWVLVINTRGINVWCSAGKGTFNATEIARVI-A-T-NLSWVVSHRTLVLPQLSAVGVAAHRLLKISGFRV
>GCA_002471555.1_Bacteria.p_Desulfobacterota_A.c_Desulfovibrionia.o_Desulfovibrionales.f_Desulfovibrionaceae.g_Pseudodesulfovibrio.Pseudodesulfovibrio_profundus
--------------------------------------------------------------------------------------------------MG--------------------------TLSVRF-----G-----YKVTPGLYCVGTP-T-Q-SPVIVTGNYKLTFDVVRRGLDGADAWVLVTDTRGINIWCAAGKGLFSTQEVVRSV-R-S-RLAEVVQHRDMILPQLGSTGVAAHTVKKECGFRV
>GCA_002478265.1_Bacteria.p_Desulfobacterota.c_Syntrophia.o_Syntrophales.f_Smithellaceae.g_UBA4810.UBA4810_sp002478265
-------------------------------------------------------------------FVTGSRVS---------S-----SL-T--DRRG--------------------------AMKARW-----G-----YSLEPGLYALNNP-D-N-SPVLVTANYKMSFDKLRQALPGRNLWILVLDTKGINVWCAAGKGTFGTQELISKI-E-S-RLKEMVTHRKIILPQLGAPGVAAHAIKKRTGFTV
>GCA_002478275.1_Bacteria.p_Actinobacteriota.c_Coriobacteriia.o_OPB41.f_UBA912.g_UBA7524.UBA7524_sp002478275
-------------------------------------------------------------------FVTGTRIS---------T-----QL-G--DKRG--------------------------AVRVRL-----G-----YRVRPALYAVGSP-D-T-SPVLVTCNYKLTFDVVRRELAGRDAWLLVLDTRGVNVWCAAGKGTFGTAEVVRMV-R-V-RLDQIVGHTRLVLPQLGATGVAGHEVRSRCGFSV
>GCA_002479215.1_Bacteria.p_Desulfobacterota.c_Syntrophia.o_Syntrophales.f_Smithellaceae.g_UBA4810.UBA4810_sp002479215
-------------------------------------------------------------------FVTGSRVS---------S-----AL-S--DHWG--------------------------SIKARW-----G-----YAIDPGLYALGNP-D-N-SSVLVTANYKMSFDRLREALPGRDAWILVLDTKGINVWCAAGKGTFGTDELIKKI-E-S-RLNDIVSHRKLIIPQLGAPGVAAHKVKQVSGFKV
>GCA_002482545.1_Bacteria.p_Firmicutes_C.c_Negativicutes.o_Sporomusales.f_UBA7701.g_UBA7701.UBA7701_sp002482545
-------------------------------------------------------------------WVIGAQVS---------T-----EY-T--DRFG--------------------------AWKARW-----G-----YKVPPGLYGVGNP-D-N-SLVLVSANYKMSFDRLRSELKGLDLWILVLDTRGVNVWCAAGKGTFGTEELVHRI-S-V-RLPEIVTHRALIVPQLGAPGVSAHKVLKLSGFRV
>GCA_002482655.1_Bacteria.p_Desulfuromonadota.c_Desulfuromonadia.o_Geobacterales.f_Geobacteraceae.g_Geobacter.Geobacter_sulfurreducens
------------------------------------------------------------------------VIS---------T-----QL-A--DTLG--------------------------AWQARW-----G-----YLVPPGLYAIGAP-G-G-TPVVVTANYKMSYDSVRRELAGRDIWLLVLETHGINVWCAAGKGTFGTDEIVKRV-G-T-SLSRIVNHRTLLLPMLGAPGVAAHLVRQRTGFKV
>GCA_002494705.1_Archaea.p_Thermoplasmatota.c_Thermoplasmata.o_Methanomassiliicoccales.f_Methanomassiliicoccaceae.g_DTU008.DTU008_sp001512965
------------------------------------------------------------------------STT---------S-----TL-G--ERRD--------------------------HLLARL-----G-----HRVLPGLYRLGQP-D-S-SPVLVSANYTLSFDALRSSLRGIDAYILVLDTKGVNVWCAAGKGTFGTDELVERI-R-T-SLESHVDHRRLILPQLGAPGVSAHEVKQRTGFSV
>GCA_002495055.1_Archaea.p_Halobacterota.c_Methanomicrobia.o_Methanomicrobiales.f_Methanoregulaceae.g_Methanoregula.Methanoregula_sp002495055
--------------------------------------------------------------------TTDSAIT---------------------NRLD--------------------------HFLARW-----G-----HRVDPGLYRIGKP-T-E-SPVFASANYTLSFDALRSALSGYNAYILVLDTKGINVWCAAGKGTFGTEELVSRI-A-A-GLGSIVAHRKIVVPQLGAPGISALDVQRRSGFKI
>GCA_002495585.1_Archaea.p_Thermoplasmatota.c_Thermoplasmata.o_Methanomassiliicoccales.f_Methanomassiliicoccaceae.g_DTU008.DTU008_sp002504525
------------------------------------------------------------------------TTT---------S-----VL-S--DRRD--------------------------HVLARL-----G-----HRVTPGLYRLGRP-D-S-SPVFVSANYTLSFDALRSALHGIDAHILVLDTKGINVWCAAGKGTFGTDELVERI-E-T-SLKDHVDHRRLILPQLGGPGVAAHEVKARTGFSV
>GCA_002496345.1_Archaea.p_Thermoplasmatota.c_Thermoplasmata.o_Methanomassiliicoccales.f_Methanomassiliicoccaceae.g_DTU008.DTU008_sp002504525
------------------------------------------------------------------------TTT---------S-----VL-S--DRRD--------------------------HVLARL-----G-----HRVTPGLYRLGRP-D-S-SPVFVSANYTLSFDALRSALHGIDAHILVLDTKGINVWCAAGKGTFGTDELVERI-E-T-SLKDHVDHRRLILPQLGGPGVAAHEVKARTGFSV
>GCA_002498285.1_Archaea.p_Thermoplasmatota.c_Thermoplasmata.o_Methanomassiliicoccales.f_Methanomassiliicoccaceae.g_DTU008.DTU008_sp002498285
------------------------------------------------------------------------TTT---------S-----AL-S--DRRD--------------------------HLLARL-----G-----HRVMPGLYRLGNP-D-S-SPVFVSANYTLSFDALRSALQDVDAYILVLDTKGINVWCAAGKGTFGTDELVDRI-E-T-SLVEHVDHRRLILPQLGAPGVSAHEVKARTGFSV
>GCA_002498295.1_Archaea.p_Halobacterota.c_Methanomicrobia.o_Methanomicrobiales.f_Methanoregulaceae.g_Methanoregula.Methanoregula_sp002502245
--------------------------------------------------------------------TTDSTIT---------------------NRLD--------------------------HFIARW-----G-----HRVDPGLYRLGNP-T-D-TPVFASANYTLSFDALRSALAGTDAWILVLDTQGINVWCAAGKGTFGTAELVQRI-G-T-GLPGIVRHRKIIVPQLGAPGISWTEVVRRSKFLV
>GCA_002498375.1_Archaea.p_Halobacterota.c_Methanomicrobia.o_Methanomicrobiales.f_Methanocorpusculaceae.g_Methanocorpusculum.Methanocorpusculum_sp002498375
--------------------------------------------------------------------TTTGIIT---------------------DRLD--------------------------HLLARF-----G-----HRVEPGLYQLGDP-N-E-SPAFASANYSLSFDALRSALAGIDAWILVLDTKGINVWCAAGKGTFGTDELVRRI-E-S-GLASLVSHRTIIVPQLGAPGVSWQEVAQRTKFIV
>GCA_002498705.1_Archaea.p_Halobacterota.c_Methanomicrobia.o_Methanomicrobiales.f_Methanocorpusculaceae.g_Methanocorpusculum.Methanocorpusculum_sp002498375
--------------------------------------------------------------------TTTGTIT---------------------NRLD--------------------------HLLARF-----G-----HRVEPGLYRLGDP-N-D-SPVFASANYSLSFDALRSPLAGIDAWILVLDTKGINVWCAAGKGTFGTDELVRRI-E-S-DLAGIVSHRTIIVPQLGAPGVSWVDVAARTKFTV
>GCA_002498825.1_Archaea.p_Halobacterota.c_Methanomicrobia.o_Methanomicrobiales.f_Methanoregulaceae.g_Methanolinea.Methanolinea_sp002506105
-------------------------------------------------------------------PTTTSEIT---------------------NRFD--------------------------HFLARW-----G-----HIVKPGLYRLGNP-T-D-SMVFASANYTLSFDALRSALHGTDAWILVLDTKGINVWCAAGKGTFGTDELVRMI-E-S-NLAGIVRHRKIIVPQLGAPGISWPEVIRRSGFLV
>GCA_002499025.1_Archaea.p_Halobacterota.c_Methanomicrobia.o_Methanomicrobiales.f_Methanoregulaceae.g_Methanoregula.Methanoregula_sp002502245
--------------------------------------------------------------------TTDSTIT---------------------NRLD--------------------------HFIARW-----G-----HRVDPGLYRLGNP-T-D-TPVFASANYTLSFDALRSALAGTDAWILVLDTQGINVWCAAGKGTFGTAELVQRI-G-T-GLPGIVRHRKIIVPQLGAPGISWTEVVRRSKFLV
>GCA_002499825.1_Archaea.p_Halobacterota.c_Methanomicrobia.o_Methanomicrobiales.f_Methanoregulaceae.g_Methanolinea.Methanolinea_sp002506105
-------------------------------------------------------------------PTTTSEIT---------------------NRFD--------------------------HFLARW-----G-----HIVKPGLYRLGNP-T-D-SMVFASANYTLSFDALRSALHGTDAWILVLDTKGINVWCAAGKGTFGTDELVRMI-E-S-NLAGIVRHRKIIVPQLGAPGISWPEVIRRSGFLV
>GCA_002502005.1_Archaea.p_Thermoplasmatota.c_Thermoplasmata.o_Methanomassiliicoccales.f_Methanomassiliicoccaceae.g_DTU008.DTU008_sp002504525
------------------------------------------------------------------------TTT---------S-----VL-S--DRRD--------------------------HVLARL-----G-----HRVTPGLYRLGRP-D-S-SPVFVSANYTLSFDALRSALHGIDAHILVLDTKGINVWCAAGKGTFGTDELVERI-E-T-SLKDHVDHRRLILPQLGGPGVAAHEVKARTGFSV
>GCA_002502735.1_Archaea.p_Halobacterota.c_Methanomicrobia.o_Methanomicrobiales.f_Methanoregulaceae.g_Methanoregula.Methanoregula_sp002502735
--------------------------------------------------------------------QTTSEIT---------------------NRWD--------------------------HFLARW-----G-----HIVTPGLYRLGNP-D-N-SPVFASANYTLSFDALRSALAERDAWILVIDTKGINVWCAAGKGTFGTGELIRRI-A-T-GLSDVVAYRKIIVPQLGAPGISAHEVARYSGFSV
>GCA_002502975.1_Archaea.p_Halobacterota.c_Methanomicrobia.o_Methanomicrobiales.f_Methanoregulaceae.g_Methanolinea.Methanolinea_sp002506105
-------------------------------------------------------------------PTTTSEIT---------------------NRFD--------------------------HFLARW-----G-----HIVKPGLYRLGNP-T-D-SMVFASANYTLSFDALRSALHGTDAWILVLDTKGINVWCAAGKGTFGTDELVRMI-E-S-NLAGIVRHRKIIVPQLGAPGISWPEVIRRSGFLV
>GCA_002504525.1_Archaea.p_Thermoplasmatota.c_Thermoplasmata.o_Methanomassiliicoccales.f_Methanomassiliicoccaceae.g_DTU008.DTU008_sp002504525
------------------------------------------------------------------------TTT---------S-----VL-S--DRRD--------------------------HVLARL-----G-----HRVTPGLYRLGRP-D-S-SPVFVSANYTLSFDALRSALHGIDAHILVLDTKGINVWCAAGKGTFGTDELVERI-E-T-SLKDHVDHRRLILPQLGGPGVAAHEVKARTGFSV
>GCA_002505225.1_Archaea.p_Thermoplasmatota.c_Thermoplasmata.o_Methanomassiliicoccales.f_Methanomassiliicoccaceae.g_DTU008.DTU008_sp002504525
------------------------------------------------------------------------TTT---------S-----VL-S--DRRD--------------------------HVLARL-----G-----HRVTPGLYRLGRP-D-S-SPVFVSANYTLSFDALRSALHGIDAHILVLDTKGINVWCAAGKGTFGTDELVERI-E-T-SLKDHVDHRRLILPQLGGPGVAAHEVKARTGFSV
>GCA_002506085.1_Archaea.p_Halobacterota.c_Methanomicrobia.o_Methanomicrobiales.f_Methanocorpusculaceae.g_Methanocorpusculum.Methanocorpusculum_sp002506085
--------------------------------------------------------------------TTTSMLT---------------------NRLD--------------------------HLLARL-----G-----HRVEPGLYRLGDP-D-E-SPVFASANYTLSFDALRSQLAGIDAWILVLDTKGINVWCAAGKGTFGTDELVHRI-E-S-GLASLVSHRTIIVPQLGAPGVSWPEVVRRTKFIV
>GCA_002506105.1_Archaea.p_Halobacterota.c_Methanomicrobia.o_Methanomicrobiales.f_Methanoregulaceae.g_Methanolinea.Methanolinea_sp002506105
-------------------------------------------------------------------PTTTSEIT---------------------NRFD--------------------------HFLARW-----G-----HIVKPGLYRLGNP-T-D-SMVFASANYTLSFDALRSALHGTDAWILVLDTKGINVWCAAGKGTFGTDELVRMI-E-S-NLAGIVRHRKIIVPQLGAPGISWPEVIRRSGFLV
>GCA_002506145.1_Archaea.p_Halobacterota.c_Methanomicrobia.o_Methanomicrobiales.f_Methanoregulaceae.g_Methanoregula.Methanoregula_sp002502245
--------------------------------------------------------------------TTDSTIT---------------------NRLD--------------------------HFIARW-----G-----HRVDPGLYRLGNP-T-D-TPVFASANYTLSFDALRSALAGTDAWILVLDTQGINVWCAAGKGTFGTAELVQRI-G-T-GLPGIVRHRKIIVPQLGAPGISWTEVVRRSKFLV
>GCA_002506785.1_Archaea.p_Halobacterota.c_Methanomicrobia.o_Methanomicrobiales.f_Methanoregulaceae.g_Methanoregula.Methanoregula_sp002502245
--------------------------------------------------------------------TTDSTIT---------------------NRLD--------------------------HFIARW-----G-----HRVDPGLYRLGNP-T-D-TPVFASANYTLSFDALRSALAGTDAWILVLDTQGINVWCAAGKGTFGTAELVQRI-G-T-GLPGIVRHRKIIVPQLGAPGISWTEVVRRSKFLV
>GCA_002508425.1_Archaea.p_Halobacterota.c_Methanosarcinia.o_Methanosarcinales.f_Methanosarcinaceae.g_Methanomethylovorans.Methanomethylovorans_sp002508425
---------------------------------------------------------------------SPATTT---------S-----RI-M--DRLD--------------------------HFFARI-----G-----HIVKPGLYKLGAP-N-D-SLVFVSANYTLSFDALRCALAGTDCYILVLDTKGINVWCAAGKGTFGTEELVQRI-S-S-GLSSIVRHRTVILPQLGAPGISAPEVQRRSGFKV
>GCA_002508495.1_Archaea.p_Halobacterota.c_Methanomicrobia.o_Methanomicrobiales.f_Methanoregulaceae.g_Methanoregula.Methanoregula_sp002508495
--------------------------------------------------------------------TTDSTIT---------------------NRLD--------------------------HFLARW-----G-----HRVGPGLYRLGNP-G-E-SPVFASANYTLSFDALRSALAGIDAWILVLDTKGINVWCAAGKGTFGTDELVHRI-E-S-GLATIVTHRKIIVPQLGGPGVSWPDVARKTKFLV
>GCA_002508545.1_Archaea.p_Thermoplasmatota.c_Thermoplasmata.o_Methanomassiliicoccales.f_Methanomassiliicoccaceae.g_Methanomassiliicoccus.Methanomassiliicoccus_sp002508545
------------------------------------------------------------------------TAT---------S-----EL-T--DRWD--------------------------HVQARL-----G-----HLVAPGLYRLGSP-S-S-SPVFVSANYTLSFDALRTSLRGIDAFILVLDTKGVNVWCAAGKGTFGTEELVAKV-R-T-GLAEQVDHRRLMLPQLGAPGVAAHVVKKETGFTV
>GCA_002509495.1_Archaea.p_Halobacterota.c_Methanomicrobia.o_Methanomicrobiales.f_Methanoregulaceae.g_Methanolinea.Methanolinea_sp002509495
-------------------------------------------------------------------PETTGTLT---------------------SRFD--------------------------HLLARW-----G-----HRVEPGLYRLGHP-T-D-SPVFASANYTLSFDALRSALNGIDAWILVLDTRGINVWCAAGKGTFGTAELVRSI-G-S-GLAGIVRHRKIIVPQLGAPGISWPEVMRRSKFLV
>GCA_002509505.1_Archaea.p_Halobacterota.c_Methanomicrobia.o_Methanomicrobiales.f_Methanoregulaceae.g_Methanolinea.Methanolinea_sp002506105
-------------------------------------------------------------------PTTTSEIT---------------------NRFD--------------------------HFLARW-----G-----HIVKPGLYRLGNP-T-D-SMVFASANYTLSFDALRSALHGTDAWILVLDTKGINVWCAAGKGTFGTDELVRMI-E-S-NLAGIVRHRKIIVPQLGAPGISWPEVIRRSGFLV
>GCA_002687435.1_Bacteria.p_Desulfobacterota.c_Desulfobacteria.o_Desulfobacterales.f_UBA2156.g_UBA2156.UBA2156_sp002328165
-------------------------------------------------------------------FVSGAQVK---------P-----SL-H--DHWG--------------------------AIKARW-----G-----YMLDPGLYALGNP-D-E-SSVLVTGNYKMSFDQLREAMGDRHVWILVLDTKGINVWCAAGKGTFGTEELVQRI-E-S-GLASVVSHRKLILPQLAGPGVAAHKVKKLSGFRV
>GCA_002711645.1_Bacteria.p_Desulfobacterota_A.c_Desulfovibrionia.o_Desulfovibrionales.f_Desulfovibrionaceae.g_Pseudodesulfovibrio.Pseudodesulfovibrio_profundus
--------------------------------------------------------------------------------------------------MG--------------------------TLSVRF-----G-----YKVTPGLYCVGTP-T-Q-SPVIVTGNYKLTFDVVRRGLDGADAWVLVTDTRGINIWCAAGKGLFSTQEVVRSV-R-S-RLAEVVQHRDMILPQLGSTGVAAHTVKKECGFRV
>GCA_002733995.1_Bacteria.p_Desulfobacterota.c_Desulfobulbia.o_Desulfobulbales.f_Desulfocapsaceae.g_Desulforhopalus.Desulforhopalus_sp002733995
------------------------------------------------------------------------MAT---------------SL-Q--DHLG--------------------------TIGARS-----G-----YKVPPGLYCTGNP-K-N-SPVLVTANYKLSFDALRKELAVENCWLLVVDTRGINVWCAGGKGTFSAEEIAYQV-Q-A-DLAKIVNHRRLILPQLCANGVAIHKLKALCGFRG
>GCA_002753225.1_Bacteria.p_Desulfobacterota.c_Desulfobacteria.o_Desulfobacterales.f_YD0425bin51.g_YD0425bin51.YD0425bin51_sp002753225
------------------------------------------------------------------------TTD---------S-----TI-T--NLWD--------------------------HFLARW-----G-----HSIDPGIYAIGNP-N-D-SPVFVTANYTLSFDSLRSSIKGINAYILVLDTNGVNVWCAAGKETFGTNELVHRI-E-T-GLSNIVKHKSLILPQLGAPGVSAHQVKERTGFKV
>GCA_002753335.1_Bacteria.p_Nitrospirota.c_Thermodesulfovibrionia.o_Thermodesulfovibrionales.f_UBA9935.g_MYbin3.MYbin3_sp002753335
-------------------------------------------------------------------WTTGSKAL---------T-----SL-S--DCRE--------------------------HFRCRI-----S-----FIVEPGIYAVGSP-D-N-SEVFASANYKYSFDLLRQSLDGLNGWILVLDTKGINVWCAAGKGSFGTVELIKKI-S-C-KLASIVSHRRIIVPQLGAPGICSYLVTKKTGFKV
>GCA_002753435.1_Bacteria.p_Nitrospirota.c_Thermodesulfovibrionia.o_Thermodesulfovibrionales.f_Magnetobacteriaceae.g_HCH-1.HCH-1_sp001541255
------------------------------------------------------------------------KVS---------A-----TL-S--DKWG--------------------------AVKCRL-----T-----YTVTPGLYVVGTP-S-N-SDVFVSANYKLSFDKLRSALAGINAWILVLDTKGINVWCAAGKGTFSTEELVKKI-F-T-NLPLCVRHRKLIVPQLGAVGVSAHKVLKATGFRV
>GCA_002771395.1_Bacteria.p_Bacteroidota.c_Bacteroidia.o_Bacteroidales.f_GWA2-32-17.g_GWA2-32-17.GWA2-32-17_sp002771395
-------------------------------------------------------------------FVVSTVLE---------------------DIIG--------------------------AIKTRW-----S-----YKVNPGLYAVGMP-D-T-SEIFVSANYKLSFDHLRRNLNKFNAWVLVLDTKGINVWCAAGKGTFGTNELISKI-K-F-SISDIVEHKRIIVPQLGAVGVSAHEVKKETGFNV
>GCA_002771505.1_Bacteria.p_Nitrospirota.c_Thermodesulfovibrionia.o_Thermodesulfovibrionales.f_UBA1546.g_UBA1546.UBA1546_sp001871685
-------------------------------------------------------------------GVKKAKVS---------S-----EW-T--DRLG--------------------------EIKCRI-----S-----YTVSPGLYAVGEP-S-E-SDVFVTANYKLSFDILRRELKGLNVWIIVLDTKGINVWCAAGKGTFGTNELISRI-N-T-NLHNVVTHRRIIIPQLGAVGVNARIVQQRTGFRV
>GCA_002774365.1_Bacteria.p_Margulisbacteria.c_WOR-1.o_O2-12-FULL-45-9.f_O2-12-FULL-45-9.g_GCA-2774365.GCA-2774365_sp002774365
------------------------------------------------------------------------QVS---------S-----QL-S--DRLG--------------------------ALMVRL-----S-----YAVEPGLYALNNP-T-E-SPVFVSANYKLSFDIVRSSLAGFGAWLLVLDTKGVNVWCAAGKGTFGTVELVNRI-R-T-ELEKVVSHRKVISPQLGGTGIAAHEVLKQSGFQV
>GCA_002774505.1_Bacteria.p_CG2-30-53-67.c_CG2-30-53-67.o_CG2-30-53-67.f_CG2-30-53-67.g_CG2-30-53-67.CG2-30-53-67_sp001873285
-------------------------------------------------------------------WVLGNCVS---------T-----EW-S--DRIG--------------------------LIKSRI-----S-----YSVSPGLYAVGEP-D-K-CDVFVTANYKLSFDILRVALKGLNAWVLILDTQGINVWCAAGKGTFGAEELIRRI-R-C-QLDKIVNHKRVIVPQLGASGVSAHRVRQESGFRV
>GCA_002779785.1_Bacteria.p_Desulfobacterota.c_BSN033.o_UBA8473.f_UBA8473.g_UBA8473.UBA8473_sp002782605
-------------------------------------------------------------------FVIGSQVS---------S-----SL-I--DHLG--------------------------TFRARW-----G-----YTIEPGLYALGQP-D-D-VPVLVTANYKMSFDCLREAMPCRDVWILVLDTKGINVWCAAGKGAFGTKELVEHI-E-S-GITKVVTHRQLILPQLAGPGVAAHQVKRFSGFKV
>GCA_002779905.1_Bacteria.p_Desulfobacterota.c_Syntrophia.o_Syntrophales.f_UBA5619.g_UBA5619.UBA5619_sp001873745
-----------------------------------------------------------------------------------------------------------------------------------------------YSIDPGLYALGNP-D-E-SPVLVSANYKMSFDALRSALPGRDLWIMALDTKGINVWCAAGKGTFGTEELAGRI-E-S-GLKEVVSHRSLILPQLGAPGVAAHTVKKLSGFGV
>GCA_002780715.1_Bacteria.p_Desulfobacterota.c_BSN033.o_BSN033.f_UBA1163.g_UBA1163.UBA1163_sp002780715
-------------------------------------------------------------------FVIGSQVS---------S-----SL-V--DRLG--------------------------RYRARW-----G-----YTVEPGLYALGKP-D-E-SPVLVTANYKMSFDKLREALPGRDMWILVLDTKGINVWCASGKGTFGTMELVGRI-K-S-ALSQIVSHRELILPQLSGPGVAAHHVKKLSGFKV
>GCA_002780905.1_Bacteria.p_Nitrospirota.c_Thermodesulfovibrionia.o_Thermodesulfovibrionales.f_UBA1546.g_UBA1546.UBA1546_sp001871685
-------------------------------------------------------------------GVKKAKVS---------S-----EW-T--DRLG--------------------------EIKCRI-----S-----YTVSPGLYAVGEP-S-E-SDVFVTANYKLSFDILRRELKGLNVWIIVLDTKGINVWCAAGKGTFGTNELISRI-N-T-NLHNVVTHRRIIIPQLGAVGVNARIVQQRTGFRV
>GCA_002781345.1_Bacteria.p_Nitrospirota.c_Thermodesulfovibrionia.o_Thermodesulfovibrionales.f_UBA1546.g_UBA1546.UBA1546_sp001871685
-------------------------------------------------------------------GVKKAKVS---------S-----EW-T--DRLG--------------------------EIKCRI-----S-----YTVRPGLYAVGEP-S-E-SDVFVTANYKLSFDILRRELKGLNVWIIVLDTKGINVWCAAGKGTFGTNELISRI-N-T-NLHNVVTHRRIIIPQLGAVGVNARIVQQRTGFRV
>GCA_002781445.1_Bacteria.p_CG2-30-53-67.c_CG2-30-53-67.o_CG2-30-53-67.f_CG2-30-53-67.g_CG2-30-53-67.CG2-30-53-67_sp001873285
-------------------------------------------------------------------WVLGNCVS---------T-----EW-S--DRIG--------------------------LIKSRI-----S-----YSVSPGLYAVGEP-D-K-CDVFVTANYKLSFDILRVALKGLNAWVLILDTQGINVWCAAGKGTFGAEELIRRI-R-C-QLDKIVNHKRVIVPQLGASGVSAHRVRQESGFRV
>GCA_002782115.1_Bacteria.p_CG2-30-53-67.c_CG2-30-53-67.o_CG2-30-53-67.f_CG2-30-53-67.g_CG2-30-53-67.CG2-30-53-67_sp001873285
-------------------------------------------------------------------WVLGNCVS---------T-----EW-S--DRIG--------------------------LIKSRI-----S-----YSVSPGLYAVGEP-D-K-CDVFVTANYKLSFDILRVALKGLNAWVLILDTQGINVWCAAGKGTFGAEELIRRI-R-C-QLDKIVNHKRVIVPQLGASGVSAHRVRQESGFRV
>GCA_002783085.1_Bacteria.p_Nitrospirota.c_Thermodesulfovibrionia.o_Thermodesulfovibrionales.f_UBA1546.g_UBA1546.UBA1546_sp001871685
-------------------------------------------------------------------GVKKAKVS---------S-----EW-T--DRLG--------------------------EIKCRI-----S-----YTVSPGLYAVGEP-S-E-SDVFVTANYKLSFDILRRELKGLNVWIIVLDTKGINVWCAAGKGTFGTNELISRI-N-T-NLHNVVTHRRIIIPQLGAVGVNARIVQQRTGFRV
>GCA_002783725.1_Bacteria.p_Desulfobacterota.c_BSN033.o_BSN033.f_UBA1163.g_UBA1163.UBA1163_sp002780715
-------------------------------------------------------------------FVIGSQVS---------S-----SL-V--DRLG--------------------------RYRARW-----G-----YTVEPGLYALGKP-D-E-SPVLVTANYKMSFDKLREALPGRDMWILVLDTKGINVWCASGKGTFGTMELVGRI-K-S-ALSQIVSHRELILPQLSGPGVAAHHVKKLSGFKV
>GCA_002789935.1_Bacteria.p_Desulfobacterota.c_BSN033.o_UBA8473.f_UBA8473.g_UBA8473.UBA8473_sp002782605
-------------------------------------------------------------------FVIGSQVS---------S-----SL-I--DHLG--------------------------TFRARW-----G-----YTIEPGLYALGQP-D-D-VPVLVTANYKMSFDCLREAMPCRDVWILVLDTKGINVWCAAGKGAFGTXXXXXXX-X-S-GITKVVTHRQLILPQLAGPGVAAHQVKRFSGFKV
>GCA_002789985.1_Bacteria.p_MBNT15.c_MBNT15.o_MBNT15.f_MBNT15.g_CG2-30-66-27.CG2-30-66-27_sp001873935
-------------------------------------------------------------------FVDGQRVH---------S-----RI-G--DVLG--------------------------RWRVRW-----G-----YRVAPGLYALGAP-D-N-APVLVTANYKVTFDFVRRDAAGLDAWILVLDTRGVNVWCAAGEGTFGTEEVTRRV-R-T-RLSEIVSHRRLILPQLGAPGVAAHEVRQGCGFSV
>GCA_002790755.1_Bacteria.p_Nitrospirota.c_Thermodesulfovibrionia.o_Thermodesulfovibrionales.f_UBA1546.g_UBA1546.UBA1546_sp001871685
-------------------------------------------------------------------GVKKAKVS---------S-----EW-T--DRLG--------------------------EIKCRI-----S-----YTVRPGLYAVGEP-S-E-SDVFVTANYKLSFDILRRELKGLNVWIIVLDTKGINVWCAAGKGTFGTNELISRI-N-T-NLHNVVTHRRIIIPQLGAVGVNARIVQQRTGFRV
>GCA_002793335.1_Bacteria.p_Elusimicrobiota.c_Elusimicrobia.o_Elusimicrobiales.f_UBA9959.g_UBA9959.UBA9959_sp001871115
-------------------------------------------------------------------MMPGMLIS---------A-----EY-T--DRLA--------------------------AWKARW-----G-----YRIKPGLYALGGP-S-S-SPVFASANYKLSFDALRTNLKGISAWLLVLDTKGINVWCAAGKGTFGTLELARSI-R-S-GLEKLVNHRSVTLPQLGAPGVSAHRVKAYTGFSI
>GCA_002796305.1_Bacteria.p_UBA10199.c_UBA10199.o_GCA-002796325.f_1-14-0-20-49-13.g_1-14-0-20-49-13.1-14-0-20-49-13_sp002796305
------------------------------------------------------------------------TIG---------T-----KL-S--DHLG--------------------------AFRMRI-----G-----YRVVPGLYNVGTP-D-T-SPVFVSANYKMSFDSLRKELSNMNAWILVLNTRGVNVWCAAGKKTFSTDEIVRMV-K-S-ELEKFVSHRELILPQLSAPGVSAHDVMKKSGFKV
>GCA_002796565.1_Bacteria.p_Chloroflexota.c_Anaerolineae.o_Anaerolineales.f_envOPS12.g_CG2-30-58-95.
------------------------------------------------------------------------STT---------S-----HL-T--DHWD--------------------------HFLARV-----G-----HRVEPGLYALGEP-T-D-SPVFVTANYTLSFDALRAALNGMDGYILVLDTQGINVWCAAGKGTFGTDEIVQRV-F-T-GIRNAVNHRKLILPQLGAPGVAAHEVKKRTGFKV
>GCA_002835825.1_Archaea.p_Halobacterota.c_Methanomicrobia.o_Methanomicrobiales.f_Methanoregulaceae.g_Methanoregula.Methanoregula_sp002835825
--------------------------------------------------------------------TTDSTIT---------------------HRLD--------------------------HFLARW-----G-----HRVTPGLYRLGNP-T-D-SPVFASANYTLSFDALRSALAGIDAWILVLDTKGINVWCAAGKGTFGTDELVRRI-Q-S-GLENIVSQRKIIVPQLGAPGVSWPEVVRRTKFLV
>GCA_002839185.1_Bacteria.p_Synergistota.c_Synergistia.o_Synergistales.f_Synergistaceae.g_Syner-03.Syner-03_sp002839185
------------------------------------------------------------------------TLS---------A-----SL-T--DRLG--------------------------SWKARW-----G-----HSMKAGLYAMGCP-D-H-SPVLVTSNYKMTVDRVRENLAGRDIWLLVLDTEGINVWCAAGKGTFGTDELVARI-D-T-GLREKVTHRELILPQLGATGVSAHEARKKSGFKV
>GCA_002839245.1_Bacteria.p_Spirochaetota.c_Spirochaetia.o_Treponematales.f_UBA12059.g_SZUA-370.SZUA-370_sp002839245
------------------------------------------------------------------------LVS---------T-----TL-S--DILG--------------------------GWKVRW-----G-----YSIEPGLYGVGSP-T-G-SPVLVTANYRLTFDTLRKELAGIDAWILVLDTKGINVWCAAGKGAFGTDELVHRI-R-E-RLSTVVSHRILIVPQLGATGVAAHKVLEGSGFRV
>GCA_002839285.1_Bacteria.p_Spirochaetota.c_UBA4802.o_UBA4802.f_UBA5550.g_UBA5550.UBA5550_sp002839285
-------------------------------------------------------------------YISGYQVY---------T-----VL-S--DKWE--------------------------TVKARM-----S-----FTVEPGIYAAGNP-D-N-SDVIVTANYKMSFDTVRRELNGMNVWILVLDTNGINVWCAAGKGTFGTDELVRRI-S-T-NLSKIVSHKNVIVPQLGAPGIDSGEVRRKSGFRV
>GCA_002839375.1_Bacteria.p_Spirochaetota.c_UBA4802.o_UBA4802.f_UBA5550.g_Spirochaetae-1.Spirochaetae-1_sp002839375
-------------------------------------------------------------------FVTGTQVN---------A-----AW-K--DHLG--------------------------QIRSRL-----G-----YTVLPGLYAKGTP-D-N-SPVLVSCNYKLSFDIIRRELADIDAWILVLDTKGINVWCAAGKGTFGTAEVIHRI-Q-T-GLIGLVDHKKIILPQLGAPGVNAAEVQRRTGMRV
>GCA_002839545.1_Archaea.p_Halobacterota.c_Methanosarcinia.o_Methanosarcinales.f_Methanoperedenaceae.g_Methanoperedens_A.Methanoperedens_A_sp002839545
--------------------------------------------------------------------TNSDTTT---------G-----KL-T--NRFD--------------------------HLLIRL-----G-----HRVEPGLYALGTP-T-D-SPVFISANYTLSFDALRSSLPETDAYILVLDTKGINVWCAAGKGTFGTGELVHRI-E-T-GLKNVVTHRILIVPQLGATGVSAHEVRKLSGFRV
>GCA_002839675.1_Archaea.p_Halobacterota.c_Methanomicrobia.o_Methanomicrobiales.f_Methanoregulaceae.g_Methanoregula.Methanoregula_sp002839675
--------------------------------------------------------------------TTDSPLT---------------------NRLD--------------------------HFLARW-----G-----HRVEPGLYRLGNP-T-E-SPVFASANYTLSFDAVRAALAGFDAYILVLDTKGINVWCAAGKGTFGTDELVNRI-E-T-GLAGTVTHRKIIVPQLGAPGISAHVVQRRSGFKV
>GCA_002839855.1_Bacteria.p_Goldbacteria.c_PGYV01.o_PGYV01.f_PGYV01.g_PGYV01.PGYV01_sp002839855
-------------------------------------------------------------------CGVGFNWK---------------------DKMG--------------------------EIAVRL-----G-----YAIAPGLYAVGKP-D-N-SPVLVSANYKLSFDVLRRD-AKIDAWVLVIDTKGVNVWCAAGKGTFCDAEIIKRI-I-T-KLDMVVTHKNIILPLLSAPGVAAHEIRRQTGFKA
>GCA_002840355.1_Bacteria.p_Elusimicrobiota.c_Elusimicrobia.o_Elusimicrobiales.f_UBA9959.g_UBA9959.UBA9959_sp002840355
-------------------------------------------------------------------LSPRLTVS---------S-----DY-T--DRLT--------------------------SWKARW-----G-----YRVRPGLYALGTP-G-E-APVFATANYKLSFDALRTNLKGVNAWLLVLDTRGINVWCAAGKGTFGTFELARII-A-T-GLEKVVKHRTVILPQLGAPGVGAHRVKAATGFTV
>GCA_002840435.1_Bacteria.p_Desulfobacterota.c_Syntrophia.o_Syntrophales.f_Smithellaceae.g_UBA8904.UBA8904_sp002840435
-------------------------------------------------------------------FVTGSKVG---------S-----VL-T--DRWG--------------------------TIKARW-----G-----YAIDPGLYALGQP-D-K-SPVLVTANYKMSFDYLRQAIPDRNAWILVLDTKGINVWCAAGKGTFGTEELVRRI-E-S-GLAKVVGHRIIILPQLGAPGVAAHQVKQLSGFKV
>GCA_002840495.1_Bacteria.p_Desulfobacterota.c_Desulfobacteria.o_Desulfatiglandales.f_HGW-15.g_HGW-15.HGW-15_sp002840535
-------------------------------------------------------------------FLTGFRVY---------S-----EL-S--DRIG--------------------------GFEARW-----S-----YTVEPGLYALGNP-G-D-GPIFVTANYKMSFDSLRNSLPGRSGWILVLDTKGINVWCAAGKGSFGTAELVRRI-E-S-GLKDIVTRRELILPQLAAPGVAAHLAKKLSGFKI
>GCA_002840505.1_Bacteria.p_Desulfobacterota.c_Syntrophia.o_Syntrophales.f_Smithellaceae.g_Smithella.Smithella_sp002840505
-------------------------------------------------------------------FVSGFQVS---------S-----TL-V--DRWG--------------------------SIKARW-----G-----YKIDPGLYALGMP-D-K-SLVFVSANYKMSFDLLRQALAGRSGWILVLDTQGINVWCAAGKGTFGTEELVRRI-E-S-SLKNIVSHRKLILPQLGAPGVAAHRVKKISGFNV
>GCA_002840535.1_Bacteria.p_Desulfobacterota.c_Desulfobacteria.o_Desulfatiglandales.f_HGW-15.g_HGW-15.HGW-15_sp002840535
-------------------------------------------------------------------FLTGFRVY---------S-----EL-S--DRIG--------------------------GFEARW-----S-----YTVEPGLYALGNP-G-D-GPIFVTANYKMSFDSLRTSLAGRSGWILVLDTKGINVWCAAGKGTFGTAELVRRI-E-S-GLKDIVTRRELILPQLAAPGVAAHLAKKLSGFKI
>GCA_002840555.1_Bacteria.p_Desulfobacterota.c_Syntrophia.o_Syntrophales.f_Smithellaceae.g_Smithella.Smithella_sp002840555
-------------------------------------------------------------------FVSGFQVS---------S-----AL-V--DRWG--------------------------SIKARW-----G-----YSVNPGIYALGTP-D-S-SPVFVSANYKMSFDRLRQALAERSGWILVLDTKGINVWCAAGKGTFGTDELVRRI-E-S-SLKNIVSHRKLILPQLGAPGVAAHKVKQMSGFKV
>GCA_002840565.1_Bacteria.p_Desulfobacterota.c_Syntrophia.o_Syntrophales.f_Smithellaceae.g_Fen-1166.Fen-1166_sp002840565
-------------------------------------------------------------------FITGSQVS---------S-----EL-S--DNWG--------------------------TVRARW-----G-----YMVDPGLYALKNP-D-N-SPVLVTANYKMSFDMLRSSLPGRNAWILVLDTKGINVWCAAGKGTFGTVELINRI-E-S-GLKNIVRHRKLILPQLGAPGVAGHTVKKIAGFTV
>GCA_002840635.1_Bacteria.p_Desulfobacterota.c_Syntrophia.o_Syntrophales.f_Smithellaceae.g_UBA8904.UBA8904_sp002840635
-------------------------------------------------------------------FIMGSRVS---------S-----QL-T--DHWG--------------------------TIKTRL-----G-----YAIDPGLYALGDP-A-Q-SPVLVTANYKLSFDYLRRELAGINAWILVLDTRGINVWCAAGKGTFGTKELIDRI-E-S-GLKNVVSHRKIILPQLGAPGVAAHLIKQFTGFKV
>GCA_002840935.1_Bacteria.p_Bacteroidota.c_Bacteroidia.o_Bacteroidales.f_GWA2-32-17.g_GCA-002840935.GCA-002840935_sp002840935
-------------------------------------------------------------------YINSTQVA---------S-----QW-S--DLWE--------------------------TIKVRW-----N-----YRVKPGLYAIGNP-D-N-AHIFVTANFKLSFDHLRRALKGMNAWMLVLDTKGVNVWCAAGKGTFGTKELTYRI-K-H-ELSKLVSHNKIIVPQLGAVGVSAHEILNNTGFHV
>GCA_002841275.1_Bacteria.p_Actinobacteriota.c_Coriobacteriia.o_OPB41.f_PHET01.g_PHET01.PHET01_sp002841275
-------------------------------------------------------------------YTVGQQVA---------T-----QL-S--DARG--------------------------AVRVRM-----G-----FRVRPGLYAVGRP-D-S-SQVLVTANYKLSFDTVRSQLDGRDLWLLVLDTNGINVWCAAGKGTFSTSEIVDRV-R-V-RLEQVVSHTRLVVPQLGATGVAAHEVRAATGFSV
>GCA_002841295.1_Bacteria.p_Actinobacteriota.c_Coriobacteriia.o_OPB41.f_UBA2279.g_UBA2286.UBA2286_sp002841295
------------------------------------------------------------------------QVS---------Y-----AL-T--DTFA--------------------------RWALRW-----D-----AAVEPGLYRVGEP-G-D-SPVFATANYRMTFDLVRRDLGGLDAWLLVLDTNGINVWCAAGKGTFGTRELVNRA-I-S-NLSAHVSHKTIIVPQLGATGVSAHEARQAGGFKV
>GCA_002841355.1_Bacteria.p_Actinobacteriota.c_Coriobacteriia.o_OPB41.f_UBA2279.g_UBA2286.UBA2286_sp002841355
------------------------------------------------------------------------QAS---------S-----TL-T--DTIA--------------------------RWALRW-----D-----AVVEPGLYRVGEP-T-A-SPVFVTANYRMTFDLVRRDLLGIDSWLLVLDTNGVNVWCAAGKGTFSTKELIVRA-A-S-NLSGHVNHRTLIVPQLGATGVSAHEARQLGDYRV
>GCA_002841395.1_Bacteria.p_Firmicutes_A.c_Clostridia.o_Christensenellales.f_CAG-138.g_UBA7703.UBA7703_sp002841395
-------------------------------------------------------------------YVIGNQVA---------T-----KL-S--DTLG--------------------------SWKCRW-----S-----YMVDPGLYAVGQP-D-T-SPVLVTANYKMTFDRLREQLDGLNLWILVLDTDGVNVWCAAGKGTFGTDELVRRV-S-V-RLSDVVSHRTLILPQLGAVGVAAHEVTKQTKFRV
>GCA_002841885.1_Bacteria.p_Desulfobacterota_A.c_Desulfovibrionia.o_Desulfovibrionales.f_Desulfomicrobiaceae.g_Desulfomicrobium.Desulfomicrobium_sp002841885
-------------------------------------------------------------------YVEGFRLR---------T--------SPTDRLG--------------------------TCRARL-----G-----YTVNPGLYAIGNP-G-E-APVIVTANYKLTFDTVRFVLAGRNLWLLVADTRGINVWCAGGKGTFSAAGIADQV-R-T-GLERIVAHRRLILPQLGANGVRARDLRKACGFEA
>GCA_002868845.1_Bacteria.p_Desulfuromonadota.c_Desulfuromonadia.o_Desulfuromonadales.f_BM501.g_BM501.BM501_sp002868845
-------------------------------------------------------------------FVTGWVVS---------T-----SL-A--DVLG--------------------------RWMMRW-----G-----YRVAPGLYAAGNP-A-T-SPVLVSANYKLSFDALRRELSGLDAWILVLDTRGINVWCAAGKGTFGTDEIVRQV-R-V-EMDSLVAHRVLVVPQLGAPGVAAGEVAKKCGFTV
>GCA_002868865.1_Bacteria.p_Desulfuromonadota.c_Desulfuromonadia.o_Desulfuromonadales.f_Geopsychrobacteraceae.g_BM509.BM509_sp002868865
-------------------------------------------------------------------FVTGWQIA---------T-----RL-T--DLYG--------------------------RWAMRW-----G-----YRITPGLYAIGTP-D-K-APVLVSANYKLSFDCLRSSLQHTDAWILVIDTKGVNVWCAAGKGTFGTTEIVKRC-Q-T-RLDNIVSHRTLIVPQLGAPGVAAHTVKKETGFHV
>GCA_002868905.1_Bacteria.p_Desulfuromonadota.c_Desulfuromonadia.o_Desulfuromonadales.f_Geothermobacteraceae.g_BM304.BM304_sp002868905
-------------------------------------------------------------------FVTGWQVS---------S-----TL-S--DRSG--------------------------HWAMRW-----G-----YRIAPGLYAVGSP-D-D-APVIVTANYKMSFDLVRRDLTGRSAWILVLETFGINVWCAAGKGTFGTEELVRRI-E-T-KLAERLNHRRLIVPQLGAVGIAAHEITKKSGFRV
>GCA_002868925.1_Bacteria.p_Desulfuromonadota.c_Desulfuromonadia.o_Desulfuromonadales.f_UBA2294.g_BM707.BM707_sp002868925
-------------------------------------------------------------------YVTAWQVS---------G-----RL-T--DLFG--------------------------RWAMRW-----G-----YRVTPGLYAIGNP-S-D-SPVLVSANYKLSFDLLRRETATLDAWILVIDTKGINVWCAAGKGTFGTEEIIARV-K-T-DLDKVVSHRQLIVPQLGAPGIAAHEVKKGCGFSV
>GCA_002868945.1_Bacteria.p_Desulfobacterota.c_Desulfobulbia.o_Desulfobulbales.f_Desulfurivibrionaceae.g_BM506.BM506_sp002868945
-------------------------------------------------------------------FVKGGQVE---------A-----RL-G--DRFG--------------------------SWLARC-----N-----HVVDAGLYALGEA-G-D-SPVLVTANYKMSFDRLRSALAGRACWLLVLDTKGINVWCAAGKGTFSTLELYDRL-T-S-RLAEVVAHRQLIVPQLGAPGIDGLALKKHSGFEV
>GCA_002868955.1_Bacteria.p_Desulfobacterota.c_Desulfobulbia.o_Desulfobulbales.f_BM004.g_BM004.BM004_sp002868955
--------------------------------------------------------------------------------------------------------------------------------------------------------------------------------------------MVLDTRGINVWCAAGKKTFSTEEVIRQV-Q-V-GLDRVVSHRELILPQLGAPGVSAQAVKKDCGFKV
>GCA_002868985.1_Bacteria.p_Desulfobacterota.c_Desulfobacteria.o_Desulfobacterales.f_BuS5.g_UBA11574.UBA11574_sp002868985
-------------------------------------------------------------------FIIGSKIS---------S-----DL-S--DHWG--------------------------SIKARW-----G-----YTVDPGLYALGAP-N-R-SPVLVTANYKMSFDRLREALSNRHAWILVLDTKGINVWCAAGKGTFGTDELVRRI-E-S-QLNRVVSHTELILPQLAGPGVAAHKVKKRTGFKV
>GCA_002869005.1_Bacteria.p_Deferrisomatota.c_Defferisomatia.o_Defferisomatales.f_BM512.g_BM512.BM512_sp002869005
-------------------------------------------------------------------FVSGWRVS---------P-----VI-T--DRRG--------------------------TIAMRV-----G-----YEITPGLYAFGEP-G-N-SPVIVTCNYKLTFDLLRSTLKKLDLWVVVLDTKGINVWCAAGKGTFGTAEVIKRV-K-S-GVEKVVAHRDLILPQFGAPGVSAHEVKRATGFKV
>GCA_002869015.1_Bacteria.p_Deferrisomatota.c_Defferisomatia.o_Defferisomatales.f_BM512.g_BM512.BM512_sp002869015
-------------------------------------------------------------------LVSGWKVS---------P-----VL-T--DKRG--------------------------TISMRI-----G-----YAITPGLYAFGEP-N-N-SHVIVTCNYKLTFDHLRSTLSKLDLWVVVLDTKGINVWCAAGKGTFGTAEVIKRV-N-S-SIDKVVNHRDLILPQLGAPGVSAQEVKRATGFKV
>GCA_002869615.1_Bacteria.p_Desulfuromonadota.c_Desulfuromonadia.o_Desulfuromonadales.f_UBA2294.g_BM707.BM707_sp002869615
-------------------------------------------------------------------------MT---------G-----SL-R--DTFG--------------------------HWAMRW-----G-----YKVAPGLYALNNP-T-D-SPVLVSANYKLSFDVLRRSVATLDAWLLVIDSKGINVWCAAGKGTFGTDEIIHRV-K-T-SLEQIVLHKELIVPQLGAPGIAAHEVKKGCGFKV
>GCA_002869665.1_Bacteria.p_Desulfuromonadota.c_Desulfuromonadia.o_Desulfuromonadales.f_Geopsychrobacteraceae.g_BM522.BM522_sp002869665
-----------------------------------------------------------------------------------------------------------------------------------------------YIVPPGLYAVGQP-T-D-SPVIVTANYKMTYDLVRQALVRCDAWLLVLETYGINVWCAAGKGTFGTQEIVRRV-V-S-RLVELVNHRSLVLPILGAPGVAAHQVKSQCGFLI
>GCA_002869695.1_Bacteria.p_Desulfuromonadota.c_Desulfuromonadia.o_Desulfuromonadales.f_Geopsychrobacteraceae.g_BM509.BM509_sp002869695
-------------------------------------------------------------------FVTDWLVS---------T-----RL-V--DHLG--------------------------HWAMRW-----G-----YQITPGLYAVGQP---DLSPVLVSANYKLSFDCLRSAISGISAWILVIDTRGVNVWCAAGKGTFGTEEIIYRC-Q-S-QLEKLVSHKTLIVPQLGAPGVAAHKVKQATGFSV
>GCA_002897615.1_Bacteria.p_Desulfobacterota.c_Desulfobulbia.o_Desulfobulbales.f_Desulfobulbaceae.g_BMS3Abin13.BMS3Abin13_sp002897615
--------------------------------------------------------------------MDGFRVK---------T-----TM-T--DRCG--------------------------TVKART-----G-----YKVIPGLYCVGTP-G-E-SPVIVTANYKLSFDALRKELAGIDAWILVVDTRGINVWCAAGKGTFSTEEVAFQV-K-T-HLAEVVSHRELILPQLAATGVAAYELKKKCGFRG
>GCA_002897815.1_Bacteria.p_Nitrospirota.c_Thermodesulfovibrionia.o_Thermodesulfovibrionales.f_BMS3Bbin05.g_BMS3Bbin05.BMS3Bbin05_sp002897855
-------------------------------------------------------------------WVLDTRVE---------T-----GL-S--DRRG--------------------------GIKSRI-----S-----YSVPPGLYAVGSP-D-D-SGVFVSANYKLSFDKLRNSLKEMNAWILVLDTKGINVWCAAGKGTFGTEELVNRI-S-T-QLDKVVEHRRLIVPQLGAVGVNAKNVRERTGFRV
>GCA_002897855.1_Bacteria.p_Nitrospirota.c_Thermodesulfovibrionia.o_Thermodesulfovibrionales.f_BMS3Bbin05.g_BMS3Bbin05.BMS3Bbin05_sp002897855
-------------------------------------------------------------------WVLDTRVE---------T-----GL-S--DRRG--------------------------GIKSRI-----S-----YSVPPGLYAVGSP-D-D-SGVFVSANYKLSFDKLRNSLKEMNAWILVLDTKGINVWCAAGKGTFGTEELVNRI-S-T-QLDKVVEHRRLIVPQLGAVGVNAKNVRERTGFRV
>GCA_002897975.1_Bacteria.p_Desulfobacterota.c_Desulfobulbia.o_Desulfobulbales.f_Desulfobulbaceae.g_BMS3Abin13.BMS3Abin13_sp002897615
--------------------------------------------------------------------MDGFRVK---------T-----TM-T--DRCG--------------------------TVKART-----G-----YKVIPGLYCVGTP-G-E-SPVIVTANYKLSFDALRKELAGIDAWILVVDTRGINVWCAAGKGTFSTEEVAFQV-K-T-HLAEVVSHRELILPQLAATGVAAYELKKKCGFRG
>GCA_002898515.1_Bacteria.p_Desulfuromonadota.c_Desulfuromonadia.o_Desulfuromonadales.f_Geothermobacteraceae.g_Geothermobacter.Geothermobacter_sp002898515
-------------------------------------------------------------------FVSDLQVR---------T-----EL-A--DHAG--------------------------RLLMRW-----G-----YRIAPGLYAIGRP-D-H-SEVLVSANYKLSFDMLRRELAGRNLWLLVLETYGVNVWCAAGKGTFGTEEIISRV-R-V-GLEQVVKHRRLIVPQLGAPGVAAHEVKRDCGFRV
>GCA_002995785.1_Bacteria.p_Firmicutes_A.c_Clostridia.o_Clostridiales.f_Clostridiaceae.g_Clostridium_AO.Clostridium_AO_liquoris
-------------------------------------------------------------------WIIGERVS---------T-----KL-T--DTWG--------------------------TWKVRF-----G-----YKINAGIYAVGTP-D-T-SPVLVTANYKLTFDSLRKELEGLNAWIMVLDTKGVNVWCSAGKGTFGTKELVNRI-S-V-RIPQIVSHKTLILPQLGAPGISAHQVTKQSGFKI
>GCA_003003035.1_Bacteria.p_Bacteroidota.c_Bacteroidia.o_Bacteroidales.f_Marinilabiliaceae.g_Marinilabilia.Marinilabilia_salmonicolor_A
-------------------------------------------------------------------MIIGTQVA---------T-----KL-----YWG--------------------------AVKVRW-----L-----YLVAPGLYATGKP-D-S-SDVFVTANYKLSFDHLRKNLDGIDAWILVLDTKGVNVWCAAGKGTFGTSELVHRI-K-T-RLGKIVNHRKIIVPQLGAVGIAAHLVKSLTGFRV
>GCA_003020045.1_Bacteria.p_Firmicutes_A.c_Clostridia.o_Oscillospirales.f_Ethanoligenenaceae.g_Ethanoligenens.Ethanoligenens_harbinense
-------------------------------------------------------------------YIAGLRVS---------T-----EL-S--DILG--------------------------AWQVRW-----G-----YKVVPGLYSVGKP-A-N-SPVLVTANYKLTFDSLRKELAGLSLWILVLDTNGVNVWCAAGKGTFGTDELVRRI-E-A-GLEKVIKHRTLILPQLGATGVAAYEVAKKSGFHV
>GCA_003046795.1_Bacteria.p_Desulfobacterota_A.c_Desulfovibrionia.o_Desulfovibrionales.f_Desulfonatronaceae.g_Desulfonatronum.Desulfonatronum_sp003046795
-----------------------------------------------------------------------------------------------------------------------------------------------YTVNPGLYAVGDP-S-D-APVIVTANYKLTFDTVRFALRGRDAWVLVTDTRGINVWCAGGKGSFNAEAVALQV-R-A-NLDRVTSHRQLIVPQLAANGVRLRDVRKATGFEV
>GCA_003104905.1_Archaea.p_Halobacterota.c_Methanosarcinia.o_Methanosarcinales.f_Methanoperedenaceae.g_Methanoperedens.Methanoperedens_sp003104905
--------------------------------------------------------------------LSGKTTS---------G-----EI-T--NRRD--------------------------HLMARL-----G-----HRVEPGLYTMGNP-T-E-SPIFVSANYTLSFDALRSALRDVDCYILVLDTKGINVWCAAGKGTFGTNELVYRI-E-V-GLKDVVDHRTLIVPQLGATGVNAREVRDRSGFKV
>GCA_003132645.1_Bacteria.p_Actinobacteriota.c_Thermoleophilia.o_UBA2241.f_UBA2241.g_Bog-752.Bog-752_sp003132645
-------------------------------------------------------------------FVTATRVS---------R-----DI-T--DRLG--------------------------AWRVRW-----G-----YRVKPGLYALGAPVT---SPVLVTSNYKLTLDQLRSSLDELDAWLLVVDTRGINVWCAAGKGTFCAEEVARVV-R-M-RLAEIVQHRRLILPQLSASGVAAHRVKEACGFRV
>GCA_003133285.1_Bacteria.p_Actinobacteriota.c_Coriobacteriia.o_OPB41.f_PALSA-660.g_PALSA-660.PALSA-660_sp003133285
-------------------------------------------------------------------FVTGSVVP---------A-----EL-T--DRRG--------------------------GHKVRW-----G-----YTVDPGLYAVGSP---TLSPVLVTANYKLTFDALRRTLTGRDAWILVLDTRGINVWCAAGKGTFGTAELVSRV-K-S-GLAQVVSHGVLVLPQLGATGVAAHEVRRGTGFRV
>GCA_003136095.1_Bacteria.p_Myxococcota.c_Polyangia.o_Palsa-1104.f_Fen-1088.g_Fen-1118.Fen-1118_sp003136095
-----------------------------------------------------------------------AATT---------S-----QL-T--DRLV--------------------------HWRARF-----G-----FRVAPGLHRLGAP-D-T-SPVFVSANYRLSFDALRTSLSGMDAWILVLDTKGVNVWCAASKGTFGTDELVRCI-A-T-GLADRLQHRRIIVPQLGAPGVAGRQVRERTGFSV
>GCA_003137035.1_Bacteria.p_Acidobacteriota.c_Acidobacteriae.o_Bryobacterales.f_Bryobacteraceae.g_Fen-330.Fen-330_sp003137035
------------------------------------------------------------------------TLS---------T-----RI-T--DVLG--------------------------GWRVRW-----G-----YRIAPGLYRIGQP-D-K-SPVLVTANYKLTVDAVRRELTGLNVWLLVLDTNGVNVWCAAGKGTFGSAELVRRV-E-T-GLARVVEHRRLVLPQLGAVGVAAHEVKRATGFSV
>GCA_003138315.1_Bacteria.p_Desulfobacterota.c_Syntrophia.o_Syntrophales.f_Smithellaceae.g_Smithella.Smithella_sp003139775
-------------------------------------------------------------------FVVGLQVA---------A-----QL-R--DHWG--------------------------AIKARW-----G-----YMIDPGLYALGNP-D-A-SPVLVTANYKMSFDYLRREMSGRNVWILVLDTKGINVWCAAGKGTFGTEELIKRI-A-S-GLKEIVSHRQLILPQLGASGVAAHTVKKISGFKV
>GCA_003138835.1_Bacteria.p_Desulfobacterota.c_Syntrophia.o_Syntrophales.f_Smithellaceae.g_Smithella.Smithella_sp003139775
-------------------------------------------------------------------FVVGLQVA---------A-----QL-R--DHWG--------------------------AIKARW-----G-----YMIDPGLYALGNP-D-A-SPVLVTANYKMSFDYLRREMSGRNVWILVLDTKGINVWCAAGKGTFGTEELIKRI-A-S-GLKEIVSHRQLILPQLGASGVAAHTVKKISGFKV
>GCA_003139105.1_Bacteria.p_Desulfobacterota.c_Syntrophia.o_Syntrophales.f_Smithellaceae.g_Smithella.Smithella_sp003139775
-------------------------------------------------------------------FVVGLQVA---------A-----QL-R--DHWG--------------------------AIKARW-----G-----YMIDPGLYALGNP-D-A-SPVLVTANYKMSFDYLRREMSGRNVWILVLDTKGINVWCAAGKGTFGTEELIKRI-A-S-GLKEIVSHRQLILPQLGASGVAAHTVKKISGFKV
>GCA_003139775.1_Bacteria.p_Desulfobacterota.c_Syntrophia.o_Syntrophales.f_Smithellaceae.g_Smithella.Smithella_sp003139775
-------------------------------------------------------------------FVVGLQVA---------A-----QL-R--DHWG--------------------------AIKARW-----G-----YMIDPGLYALGNP-D-A-SPVLVTANYKMSFDYLRREMSGRNVWILVLDTKGINVWCAAGKGTFGTEELIKRI-A-S-GLKEIVSHRQLILPQLGASGVAAHTVKKISGFKV
>GCA_003140615.1_Bacteria.p_Desulfobacterota.c_Syntrophia.o_Syntrophales.f_Smithellaceae.g_Smithella.Smithella_sp003139775
-------------------------------------------------------------------FVVGLQVA---------A-----QL-R--DHWG--------------------------AIKARW-----G-----YMIDPGLYALGNP-D-A-SPVLVTANYKMSFDYLRREMSGRNVWILVLDTKGINVWCAAGKGTFGTEELIKRI-A-S-GLKEIVSHRQLILPQLGASGVAAHTVKKISGFKV
>GCA_003141495.1_Bacteria.p_Bacteroidota.c_Bacteroidia.o_Bacteroidales.f_vadinHA17.g_LD21.LD21_sp003141495
-------------------------------------------------------------------YLIGSLIT---------T-----EL-N--DFLG--------------------------AVMVRW-----G-----YWVNPGLYAVGFP-T-E-SDVFVTANYKLSFDALRKNLTGENGWILVLDTKGVNVWCAAGKGTFGTKELVNRI-R-V-SLEKVVNHKWLILPQLGATGVAAHNVKEETGFNV
>GCA_003141555.1_Bacteria.p_Acidobacteriota.c_Aminicenantia.o_Aminicenantales.f_UBA4085.g_FEN-413.FEN-413_sp003141555
-------------------------------------------------------------------WIERTVVR---------T-----RL-L--DRHG--------------------------TWRVRW-----N-----YAVPPGLYGLGSP-D-P-SPVLVTANFKLTFDRVRRQLVGRSAWLLVLDTKGINVWCAAGEGTFGTDELIGRI-E-T-GLARVVSHRTIILPQLGAPGVASHLVTKATKFHV
>GCA_003141595.1_Bacteria.p_Bacteroidota.c_Bacteroidia.o_Bacteroidales.f_vadinHA17.g_LD21.LD21_sp003142255
------------------------------------------------------------------------VVF---------T-----TL-N--DFLG--------------------------AVMVRW-----G-----YRVTPGLYAAGKP-G-E-SDVFVTANYKLSFDALRKNLAGVNGWILVLDTKGVNVWCAAGKGTFGTKELVSRI-R-V-SLDKIVNHKRLILPQLGATGVAAHKVREETGFNV
>GCA_003141755.1_Bacteria.p_Bacteroidota.c_Bacteroidia.o_Bacteroidales.f_vadinHA17.g_LD21.LD21_sp003141525
-------------------------------------------------------------------FLIGNLVS---------T-----GL-N--DFFG--------------------------AVMVRW-----G-----YRVSPGLYAVGMP-G-E-SDVFVTANYKLSFDALRKNLSGLNGWIMVLDTKGVNVWCAAGKGTFGTKELISRI-G-V-SLDKIVNHKRLILPQLGATGVAAHKVKEETGFNV
>GCA_003141795.1_Bacteria.p_Spirochaetota.c_Spirochaetia.o_Spirochaetales.f_RBG-16-67-19.g_Fen-1364.Fen-1364_sp003141795
-------------------------------------------------------------------YVTGEVIS---------T-----RL-S--DVVG--------------------------GVKVRC-----D-----YTVPPGLYAVGTP-T-E-SPVLVTANYKLTFDKVRKELTGLSAWLLVLDTKGINVWCAAGKGTFGTRELERRI-L-V-RLDRVVTHRTVILPQLGASGVIAHEVEQASGFRV
>GCA_003141895.1_Bacteria.p_Bacteroidota.c_Bacteroidia.o_Bacteroidales.f_vadinHA17.g_LD21.LD21_sp003141895
-------------------------------------------------------------------YITGNVVS---------T-----EL-N--DFLG--------------------------AVMVRW-----G-----YRVNPGIYAVGSP-G-G-AEVFVSANYKLSFDSLRKNLQGKNGWILVLDTKGVNVWCAAGKGTFGTKELINRI-N-V-NLDKIVSHKRLILPQLGATGVAAFKVKEETGFNV
>GCA_003142255.1_Bacteria.p_Bacteroidota.c_Bacteroidia.o_Bacteroidales.f_vadinHA17.g_LD21.LD21_sp003142255
--------------------------------------------------------------------VVFTTLN---------------------DFLG--------------------------AVMVRW-----G-----YRVTPGLYAAGKP-G-E-SDVFVTANYKLSFDALRKNLAGVNGWILVLDTKGVNVWCAAGKGTFGTKELVSRI-R-V-SLDKIVNHKRLILPQLGATGVAAHKVREETGFNV
>GCA_003142295.1_Bacteria.p_Desulfobacterota.c_Syntrophia.o_Syntrophales.f_UBA2185.g_Fen-1135.Fen-1135_sp003142295
-------------------------------------------------------------------FVVGSKVT---------S-----VL-T--DNWG--------------------------TIKARW-----G-----YTVEPGLYALGNP-D-Q-ARVLVTANYKMSFDRLREALSGRDAWLLVLDTKGINVWCAAGKGQFGTEELVRRI-K-S-GLDRVVTHRELILPQLSGPGVAAHLVKKISGFKV
>GCA_003142475.1_Bacteria.p_Bacteroidota.c_UBA10030.o_UBA10030.f_UBA10030.g_Fen-1298.Fen-1298_sp003142475
-------------------------------------------------------------------YIVGTQIS---------S-----RL-D--DYLG--------------------------AFRVRW-----G-----YRVDPGLYAVGTP-N-H-SDVLVTANYKLSFDTVRKNLNGLNVWLLILDTKGVNVWCSAGKGTFGTKELINRI-H-S-SLDKIVQHKRIILPQLGAVGVAAHLVKESSGFTV
>GCA_003142535.1_Bacteria.p_Desulfobacterota.c_Syntrophia.o_Syntrophales.f_Smithellaceae.g_Fen-1166.Fen-1166_sp003142535
-------------------------------------------------------------------FVDGTQVS---------S-----KL-K--DIWG--------------------------TFKARF-----G-----YTVDPGLYALDNP-D-N-SPVFVTANYKMSFDYLRRELPGRNAWILVLDTKGINVWCAAGKGTFGTEELVRRI-E-S-GLKKIVSHRKLILPQLGAPGVAAHIVKQISGFKV
>GCA_003142575.1_Bacteria.p_Bacteroidota.c_UBA10030.o_UBA10030.f_UBA10030.g_Fen-1298.Fen-1298_sp003142575
-------------------------------------------------------------------YILDERIS---------S-----QL-N--DYLG--------------------------AFRVRW-----G-----YRVAPGLYAVGTP---NYSDVLVTANYKLTFDIVRKNLNGLNAWLLVLDTKGVNVWCSAGKGTFGTKELVHRI-Q-T-SLGTIVQHKHLLLPQLGATGVAAHLVKEASGFNV
>GCA_003142635.1_Bacteria.p_Desulfobacterota.c_Syntrophia.o_Syntrophales.f_UBA2185.g_Fen-1135.Fen-1135_sp003142635
-------------------------------------------------------------------FVVGSKVA---------------AVLT--DKWG--------------------------TVKARW-----G-----YTVEPGLYALGNP-D-E-SRVLVTANYKMTFDRLREALPGRDAWLLVLDTKGINVWCAAGKGTFGTEELVRRI-K-S-GLERVVAHRELILPQLSGPGVAAHLVKKFSGFKV
>GCA_003142715.1_Bacteria.p_Bacteroidota.c_UBA10030.o_UBA10030.f_UBA10030.g_Fen-1298.Fen-1298_sp003142475
-------------------------------------------------------------------YIVGTQIS---------S-----RL-D--DYLG--------------------------AFRVRW-----G-----YRVDPGLYAVGTP-N-H-SDVLVTANYKLSFDTVRKNLNGLNVWLLILDTKGVNVWCSAGKGTFGTKELINRI-H-S-SLDKIVQHKRIILPQLGAVGVAAHLVKESSGFTV
>GCA_003142835.1_Bacteria.p_Desulfobacterota.c_Syntrophia.o_Syntrophales.f_Smithellaceae.g_FEN-1160.FEN-1160_sp003142835
-------------------------------------------------------------------FVSGSQVS---------S-----AL-R--DHWG--------------------------TIKARF-----G-----YSVAPGIYALGNP-D-N-SPVLVTANYKMSFDYLREALPGRDVWILVLDTKGINVWCAAGKGTFGTDELVRRI-E-S-GLSSIVSHRKLILPQLCAPGVAAHKVAKLSGFKV
>GCA_003151775.1_Bacteria.p_Desulfuromonadota.c_Desulfuromonadia.o_Geobacterales.f_Pelobacteraceae.g_PALSA-1151.PALSA-1151_sp003151775
---------------------------------------------------------------------MEWRIS---------S-----EI-G--DRLG--------------------------ACKARW-----G-----YMVPPGLYAIGRP-T-E-APVLVTANYKMSYDIIRRTLTGRNVWLLVLETYGINVWCAAGKGTFGTGELVRRV-T-T-GLAQVVSHRRLILPILGAPGVAAHQVAQRCGFSV
>GCA_003152715.1_Bacteria.p_Desulfobacterota.c_Syntrophia.o_Syntrophales.f_Smithellaceae.g_FEN-1160.
-------------------------------------------------------------------FVSGSQVT---------S-----VL-R--DHWG--------------------------TIKARL-----G-----YSVAPGLYALGNP-H-N-SPVLVTANYKMSFDRLREALLGRNVWILVLDTIGINVWCAAGKGTFGTEELVSKI-E-S-GLSSIVSHRKLILPQLGAPGVAAHLVAKLSGFKV
>GCA_003152875.1_Bacteria.p_Bacteroidota.c_UBA10030.o_UBA10030.f_UBA6906.g_Fen-1262.Fen-1262_sp003152875
-------------------------------------------------------------------FVTGVVVA---------T-----RL-D--DYVG--------------------------ILRARL-----G-----YRIEPGLYAVGSP-D-R-SEILVTSNYKLTFDTVRANIGGLDVWLLVLDTGGINVWCAAGKGTFGTEELVRRI-Q-A-SLDKLVKHRRLILPQLGASGVAAHLVKRRSGFTV
>GCA_003153725.1_Bacteria.p_Acidobacteriota.c_Aminicenantia.o_Aminicenantales.f_UBA4085.g_UBA4085.UBA4085_sp003154255
-------------------------------------------------------------------WITGTFVS---------T-----RF-G--ERLG--------------------------SWRSRW-----G-----YNIPPGLYGVGNP---DWSSVFVTCNYKMTFDLVRRTLAGRDAWILVLDTRGINVWCAAGKGTFGTGELVNRI-A-T-RLAAIVSHRTLVLPELGAPGVAAHEVAKQTKFRV
>GCA_003153775.1_Bacteria.p_Desulfobacterota.c_Syntrophia.o_Syntrophales.f_UBA2185.g_Fen-1135.Fen-1135_sp003153775
-------------------------------------------------------------------FVVGSKVA---------S-----VL-T--DKWG--------------------------TVKARW-----G-----YTVEPGLYALGNP-D-E-SRVLVTANYKMTFDRLREALPGRNAWLLVLDTKGINVWCAAGKGTFGTEELVRRI-K-S-GLERVVAHRELILPQLSGPGVAAHLVKKFSGFKV
>GCA_003153795.1_Bacteria.p_Bacteroidota.c_UBA10030.o_UBA10030.f_UBA10030.g_Fen-1298.Fen-1298_sp003155495
-------------------------------------------------------------------YIIGGQIS---------A-----RL-D--DYLG--------------------------AFKVRW-----G-----YRVDPGLYAVGIP-N-R-SDIFVTANYKFSFDLVRKNLNGVNAWLLVLDTKGVNVWCAAGKGTFGTKELVRRI-Q-T-SLDKVVIHRRLILPQLGATGVAAHLVKEVSGFTV
>GCA_003153835.1_Archaea.p_Halobacterota.c_Methanomicrobia.o_Methanomicrobiales.f_Methanoregulaceae.g_Methanoregula.Methanoregula_sp003154335
--------------------------------------------------------------------TTGSQIT---------------------NRLD--------------------------HCLARW-----G-----HRVDPGLYRLGSP-T-E-SPVFASANYTLSFDALRSALAGRDAYILVLDTKGINVWCAAGKGTFGTGELVRRI-E-T-GLAGIVNTRTIIVPQLGAPGISALEVRRRSGFRV
>GCA_003153935.1_Bacteria.p_UBA6262.c_UBA6262.o_UBA6262.f_UBA6262.g_Fen-1174.Fen-1174_sp003153935
-------------------------------------------------------------------YLIGGRIT---------------------DYIG--------------------------AIAVRL-----N-----YAVKPGLYRVGNP-G-N-SPVLVSANYKLSFDVLRRELAGVDAWLLVLDTKGVNVWCAAGKGTFGTAELVKQI-A-T-KLAEVVTSRTVILPQLGAPGVSAQMVSAFSGFSV
>GCA_003154095.1_Bacteria.p_Myxococcota.c_Polyangia.o_Polyangiales.f_Polyangiaceae.g_FEN-1139.FEN-1139_sp003154095
----------------------------------------------------------------------QATLN---------T-----TI-T--DVLG--------------------------GWGVRW-----G-----YLIAPGLYRIGQP-D-N-SPVLVTANYKLTVDAVRRSLIGLNVWMLVLDTKGVNVWCAAGKGTFGTKELVRRI-E-T-NLANFVQHRRLVLPQLGAVGVAAHDVKNATGFFV
>GCA_003154255.1_Bacteria.p_Acidobacteriota.c_Aminicenantia.o_Aminicenantales.f_UBA4085.g_UBA4085.UBA4085_sp003154255
-------------------------------------------------------------------WITGTFVS---------T-----RF-G--ERLG--------------------------SWRSRW-----G-----YNIPPGLYGVGNP---DWSSVFVTCNYKMTFDLVRRTLAGRDAWILVLDTRGINVWCAAGKGX--------------------VSHRTLVLPELGAPGVAAHEVAKQTKFRV
>GCA_003154475.1_Bacteria.p_Actinobacteriota.c_UBA1414.o_UBA1414.f_UBA1414.g_Fen731.Fen731_sp003155275
------------------------------------------------------------------------KTD---------A-----KL-T--DILG--------------------------LWRVRL-----G-----YLVKPGIYCTGNP-D-D-SMVFVSANYKLSFDSLRSSLGGINAWILVLDTKGVNVWCAAGKGTFSTEEIINKL-S-F-KVEQLINHKKLIVPQLAATGVSAHDVLKLSGYRV
>GCA_003154495.1_Bacteria.p_UBA6262.c_UBA6262.o_UBA6262.f_UBA6262.g_Fen-1174.Fen-1174_sp003153935
-------------------------------------------------------------------YLIGGRIT---------------------DYIG--------------------------AIAVRL-----N-----YAVKPGLYRVGNP-G-N-SPVLVSANYKLSFDVLRRELAGVDAWLLVLDTKGVNVWCAAGKGTFGTAELVKQI-A-T-KLAEVVTSRTVILPQLGAPGVSAQMVSAFSGFSV
>GCA_003154595.1_Bacteria.p_Chloroflexota.c_Dehalococcoidia.o_Dehalococcoidales.f_UBA3254.g_Fen-1064.Fen-1064_sp003162335
-------------------------------------------------------------------WITGARVA---------N-----GL-N--DRLG--------------------------TIKVRV-----G-----YRVEPGLYAVGKP-T-D-SPVFVSANYKLSFDYLRRELVGINGWIMVIDTKGINVWCAAGKGTFGTEEIIQRI-E-T-HLSEVVSHRQIIVPQLGAPGVAAHEVKKRSSFRV
>GCA_003154615.1_Bacteria.p_Myxococcota.c_Polyangia.o_Palsa-1104.f_Fen-1088.g_Fen-1137.Fen-1137_sp003158395
------------------------------------------------------------------------SAS---------K-----DL-T--DRVA--------------------------HWNARW-----G-----MSVTPGLYRLGAP-D-Q-APVFVTANYKLSFDALRTNLAGLDAWILVLDTKGVNVWCAAGKGTFGTEELIRRV-R-T-ELAAHVDGRRLILPQLGAPGVAAHLVKEHTGFTV
>GCA_003154715.1_Bacteria.p_Chloroflexota.c_Dehalococcoidia.o_Dehalococcoidales.f_UBA3254.g_Fen-1064.Fen-1064_sp003162335
-------------------------------------------------------------------WITGARVA---------N-----GL-N--DRLG--------------------------TIKVRV-----G-----YRVEPGLYAVGKP-T-D-SPVFVSANYKLSFDYLRRELVGINGWIMVIDTKGINVWCAAGKGTFGTEEIIQRI-E-T-HLSEVVSHRQIIVPQLGAPGVAAHEVKKRSSFRV
>GCA_003155275.1_Bacteria.p_Actinobacteriota.c_UBA1414.o_UBA1414.f_UBA1414.g_Fen731.Fen731_sp003155275
------------------------------------------------------------------------KTD---------A-----KL-T--DILG--------------------------LWRVRL-----G-----YLVKPGIYCTGNP-D-D-SMVFVSANYKLSFDSLRSSLGGINAWILVLDTKGVNVWCAAGKGTFSTEEIINKL-S-F-KVEQLINHKKLIVPQLAATGVSAHDVLKLSGYRV
>GCA_003155375.1_Bacteria.p_Desulfobacterota.c_Syntrophorhabdia.o_Syntrophorhabdales.f_Syntrophorhabdaceae.
-----------------------------------------------------------------------------------------------------------------------------------------------YRLAS-------------SPVLVTANYKLTFDSLRKHLENISAWILVLDTKGVNVWCAAGKGTFGTEELIRRI-K-V-NLSSLMKNRTLILPQLGAPGVAAHIVTAQTGFKV
>GCA_003155495.1_Bacteria.p_Bacteroidota.c_UBA10030.o_UBA10030.f_UBA10030.g_Fen-1298.Fen-1298_sp003155495
-------------------------------------------------------------------YIIGGQIS---------A-----RL-D--DYLG--------------------------AFKVRW-----G-----YRVDPGLYAVGIP-N-R-SDIFVTANYKFSFDLVRKNLNGVNAWLLVLDTKGVNVWCAAGKGTFGTKELVRRI-Q-T-SLDKVVIHRRLILPQLGATGVAAHLVKEVSGFTV
>GCA_003155505.1_Bacteria.p_Bacteroidota.c_UBA10030.o_UBA10030.f_UBA6906.g_Fen-1262.Fen-1262_sp003152875
-------------------------------------------------------------------FVTGVVVA---------T-----RL-D--DYVG--------------------------ILRARL-----G-----YRIEPGLYAVGSP-D-R-SEILVTSNYKLTFDTVRANIGGLDVWLLVLDTGGINVWCAAGKGTFGTEELVRRI-Q-A-SLDKLVKHRRLILPQLGASGVAAHLVKRRSGFTV
>GCA_003155595.1_Bacteria.p_Myxococcota.c_Polyangia.o_Palsa-1104.f_Fen-1088.g_Fen-1118.Fen-1118_sp003136095
-----------------------------------------------------------------------AATT---------S-----QL-T--DRLV--------------------------HWRARF-----G-----FRVAPGLHRLGAP-D-T-SPVFVSANYRLSFDALRTSLSGMDAWILVLDTKGVNVWCAASKGTFGTDELVRCI-A-T-GLADRLQHRRIIVPQLGAPGVAGRQVRERTGFSV
>GCA_003156875.1_Bacteria.p_Nitrospirota.c_Thermodesulfovibrionia.o_Thermodesulfovibrionales.f_UBA9935.g_Fen-1308.Fen-1308_sp003170655
-------------------------------------------------------------------------------------------M-T--DKWE--------------------------HLKCRV-----S-----YTVIPGLYAIGNP-D-D-SDVIVTANYKYSFDIVRTALKGLNPWVLVLDTKGINVWCAAGKGTFGTEELVKQI-N-T-SLKQVVNHKRVIVPQLGAVGVSGYKVSKATGFNV
>GCA_003157015.1_Bacteria.p_Bacteroidota.c_Bacteroidia.o_Bacteroidales.f_vadinHA17.g_LD21.LD21_sp003157015
-------------------------------------------------------------------FLIGKQIS---------T-----EI-S--DFLG--------------------------AIMVRW-----G-----YRVGPGLYAVGTP-G-E-SEVFVTANYKLTFDILRKNMTGLNVWILVLDTKGVNVWCAAGKGTFGTKELVSRI-R-V-SLERIVNHKRLILPQLGATGVAAHKVKEETGFNV
>GCA_003157225.1_Bacteria.p_Actinobacteriota.c_Thermoleophilia.o_RBG-16-64-13.f_RBG-16-64-13.g_RBG-16-64-13.RBG-16-64-13_sp003157225
-----------------------------------------------------------------------RLLS---------T-----TI-T--DVLG--------------------------AWRVRW-----G-----YAVPWGLYRVGDP-D-K-SPVLVTANYKLTVDVVRRQLTGLDAWLLVLDTKGVNVWCAAGKGTFGTTELVRCV-E-V-DLAGVVEHRDLVVPQLGATGVAAHDVKNATGFSV
>GCA_003157495.1_Bacteria.p_Verrucomicrobiota.c_Verrucomicrobiae.o_Opitutales.f_Opitutaceae.g_Fen-1467.Fen-1467_sp003153035
-------------------------------------------------------------------AALSTRLT---------------------DVLG--------------------------GWRVRW-----G-----YLIPPGLYRVGEP-G-L-SPVLVTANYKLTIDAVRRELAGLDVWLLALDTKGVNVWCAAGKGTFGTCELVRRM-E-V-KLAEVVDHRNLVLPQLGATGVSAHEVKRATGFSV
>GCA_003157735.1_Bacteria.p_Myxococcota.c_Polyangia.o_Palsa-1104.f_Fen-1088.g_Fen-1137.Fen-1137_sp003158395
------------------------------------------------------------------------SAS---------K-----DL-T--DRVA--------------------------HWNARW-----G-----MSVTPGLYRLGAP-D-Q-APVFVTANYKLSFDALRTNLAGLDAWILVLDTKGVNVWCAAGKGTFGTEELIRRV-R-T-ELAAHVDGRRLILPQLGAPGVAAHLVKEHTGFTV
>GCA_003157745.1_Bacteria.p_Acidobacteriota.c_Acidobacteriae.o_Bryobacterales.f_Bryobacteraceae.g_Bog-375.Bog-375_sp003157745
-------------------------------------------------------------------HVLSTVVM---------------------DVLG--------------------------GWRVRW-----G-----YRVAPGLYRVGEP-D-Q-SPVLVTANYKLTVDAVRRELAGLSVWLLVLDTKGVNVWCAAGKGTFGTAELVRRV-E-A-NLAGVVEHRNLIVPQLGATGVAAHEVKRSTGFTV
>GCA_003157835.1_Bacteria.p_Bacteroidota.c_UBA10030.o_UBA10030.f_UBA10030.g_Fen-1254.Fen-1254_sp003162695
-------------------------------------------------------------------SIIGSQIS---------T-----QL-D--DYIG--------------------------ALRVRW-----G-----YRVNPGLYAVGTP-N-R-SDVFVTANYKLTFDTVRKNIAGLDAWLLVLDTKGINVWCAAGKGTFGTDELVRRI-R-T-LLEKIVIHRRLVLPQLGATGVAAHLVKKASGFTV
>GCA_003157895.1_Archaea.p_Halobacterota.c_Methanomicrobia.o_Methanomicrobiales.f_Methanoregulaceae.g_Methanoregula.Methanoregula_sp003157895
--------------------------------------------------------------------TTYSTIT---------------------NRLD--------------------------HFLARW-----G-----HRVVPGLYRLGNP-N-D-SPVFASANYTLSFDALRSALAGIDAWILVLDSKGINVWCAAGKGTFGTEELVRRI-G-S-GLSEIVSHRKIIVPQLGAPGISWPEVMRRSKFLV
>GCA_003158395.1_Bacteria.p_Myxococcota.c_Polyangia.o_Palsa-1104.f_Fen-1088.g_Fen-1137.Fen-1137_sp003158395
------------------------------------------------------------------------SAS---------K-----DL-T--DRVA--------------------------HWNARW-----G-----MSVTPGLYRLGAP-D-Q-APVFVTANYKLSFDALRTNLAGLDAWILVLDTKGVNVWCAAGKGTFGTEELIRRV-R-T-ELAAHVDGRRLILPQLGAPGVAAHLVKEHTGFTV
>GCA_003158435.1_Bacteria.p_Chloroflexota.c_Dehalococcoidia.o_Dehalococcoidales.f_UBA3254.g_Fen-1064.Fen-1064_sp003162335
-------------------------------------------------------------------WITGARVA---------N-----GL-N--DRLG--------------------------TIKVRV-----G-----YRVEPGLYAVGKP-T-D-SPVFVSANYKLSFDYLRRELVGINGWIMVIDTKGINVWCAAGKGTFGTEEIIQRI-E-T-HLSEVVSHRQIIVPQLGAPGVAAHEVKKRSSFRV
>GCA_003158535.1_Bacteria.p_Bacteroidota.c_UBA10030.o_UBA10030.f_UBA10030.g_Fen-1254.Fen-1254_sp003162695
-------------------------------------------------------------------SIIGSQIS---------T-----QL-D--DYIG--------------------------ALRVRW-----G-----YRVNPGLYAVGTP-N-R-SDVFVTANYKLTFDTVRKNIAGLDAWLLVLDTKGINVWCAAGKGTFGTDELVRRI-R-T-LLEKIVIHRRLVLPQLGATGVAAHLVKKESGFNV
>GCA_003158615.1_Bacteria.p_Nitrospirota.c_Thermodesulfovibrionia.o_Thermodesulfovibrionales.f_UBA9935.g_Fen-1308.Fen-1308_sp003170655
-------------------------------------------------------------------------------------------M-T--DKWE--------------------------HLKCRV-----S-----YTVIPGLYAIGNP-D-D-SDVIVTANYKYSFDIVRTALKGLNPWVLVLDTKGINVWCAAGKGTFGTEELVKQI-N-T-SLKQVVNHKRVIVPQLGAVGVSGYKVSKATGFNV
>GCA_003158735.1_Bacteria.p_Myxococcota.c_Polyangia.o_Palsa-1104.f_Fen-1088.g_Fen-1137.Fen-1137_sp003158735
--------------------------------------------------------------------------S---------R-----DL-T--DRVA--------------------------HWKARW-----G-----MSVTPGLYRLGAP-D-Q-APVFVTANYKLSFDALRANLAGLDAWILVLDTKGVNVWCAAGKGTFGTEELIRRV-R-T-ELAAHVDGRRLILPQLGAPGVAGHLVKEHTGFTV
>GCA_003158815.1_Bacteria.p_Chloroflexota.c_Dehalococcoidia.o_Dehalococcoidales.f_UBA3254.g_Fen-1064.Fen-1064_sp003162335
-------------------------------------------------------------------WITGARVA---------N-----GL-N--DRLG--------------------------TIKVRV-----G-----YRVEPGLYAVGKP-T-D-SPVFVSANYKLSFDYLRRELVGINGWIMVIDTKGINVWCAAGKGTFGTEEIIQRI-E-T-HLSEVVSHRQIIVPQLGAPGVAAHEVKKRSSFRV
>GCA_003159495.1_Bacteria.p_Goldbacteria.c_PGYV01.o_PGYV01.f_Palsa-1178.g_Bog-1181.Bog-1181_sp003159495
--------------------------------------------------------------------VYGARVP---------A--------APREIIG--------------------------DIVARF-----G-----YAVEPGLYAVGSP-D-N-SVVLVSANYKMSFNALRKELKGVSAWILVLDTKGVNVWCAAGKGTFGTDELVNRI-A-T-SLAMITAHRNLIVPQLGAPGVAAHIVRKESKFKV
>GCA_003159865.1_Bacteria.p_Desulfobacterota.c_Syntrophia.o_Syntrophales.f_Smithellaceae.g_Smithella.Smithella_sp003139775
------------------------------------------------------------------------------------------------------------------------------------------------MIDPGLYALGNP-D-A-SPVLVTANYKMSFDYLRREMSGRNVWILVLDTKGINVWCAAGKGTFGTEELIKRI-A-S-GLKEIVSHRQLILPQLGASGVAAHTVKKISGFKV
>GCA_003161915.1_Bacteria.p_Bacteroidota.c_UBA10030.o_UBA10030.f_UBA10030.g_Fen-1254.Fen-1254_sp003162695
-------------------------------------------------------------------SIIGSQIS---------T-----QL-D--DYIG--------------------------ALRVRW-----G-----YRVNPGLYAVGTP-N-R-SDVFVTANYKLTFDTVRKNIAGLDAWLLVLDTKGINVWCAAGKGTFGTDELVRRI-R-T-LLEKIVIHRRLVLPQLGATGVAAHLVKKASGFTV
>GCA_003162335.1_Bacteria.p_Chloroflexota.c_Dehalococcoidia.o_Dehalococcoidales.f_UBA3254.g_Fen-1064.Fen-1064_sp003162335
--------------------------------------------------------------------------------------------------------------------------------------------------------------------------------------------MVIDTKGINVWCAAGKGTFGTEEIIQRI-E-T-HLSEVVSHRQIIVPQLGAPGVAAHEVKKRSSFRV
>GCA_003162695.1_Bacteria.p_Bacteroidota.c_UBA10030.o_UBA10030.f_UBA10030.g_Fen-1254.Fen-1254_sp003162695
-------------------------------------------------------------------YIIGSQIS---------T-----QL-D--DYIG--------------------------AIRVRW-----G-----YRVNPGLYAVGTP-N-R-SDVFVTANYKLTFDTVRKNIAGLDAWVLVLDTKGINVWCAAGKGTFGTDELVRRI-R-T-LLEKIVIHRRLVLPQLGATGVAAHLVKKASGFTV
>GCA_003164335.1_Bacteria.p_Fibrobacterota.c_Chitinivibrionia.o_Chitinivibrionales.f_Chitinispirillaceae.g_BOG-1184.BOG-1184_sp003164335
----------------------------------------------------------------------GCHLT---------S-----EL-T--DRRG--------------------------FVACRI-----S-----YTVDPGLYALGNP-D-A-APVIVTANYCLTLSHLRKELAGRSAWILVLDTKGINVWCAAGKGTFGTNELVNRI-E-V-HLCEVVKHRTLILPQLGAPGVAAHEVKKATGFSV
>GCA_003165235.1_Bacteria.p_Desulfobacterota.c_Syntrophobacteria.o_Syntrophobacterales.f_Syntrophobacteraceae.g_SbD1.SbD1_sp003165235
------------------------------------------------------------------------------------------MV---------------------------------------------G---------PGLYALGAP-D-D-SPVLISANFKMSFDRLREALPGRNAWILVLDTDGINVWCAAGKGTFGTDELTRMI-E-S-GLALVVRHRRVIAPQLGAPGISAHEAQKLSGFKV
>GCA_003167475.1_Bacteria.p_Goldbacteria.c_PGYV01.o_PGYV01.f_Palsa-1178.g_PALSA-1178.PALSA-1178_sp003167475
-------------------------------------------------------------------CTSGSVPS---------------KL-C--DLFG--------------------------NFLVRF-----G-----HAVKTGLYAVGAP-D-K-SPVLVSANYKMSFDALRKELSGINAWILVIDSKGVNVWCAAGKGTFGTEELVRRI-K-V-KLDKLVEKRELIVPQLGAPGVEAHLVRKGSGFKV
>GCA_003168735.1_Bacteria.p_Desulfobacterota.c_Syntrophia.o_Syntrophales.f_Smithellaceae.g_Smithella.Smithella_sp003139775
-------------------------------------------------------------------FVVGLQVA---------A-----QL-R--DHWG--------------------------AIKARW-----G-----YMIDPGLYALGNP-D-A-SPVLVTANYKMSFDYLRREMSGRNVWILVLDTKGINVWCAAGKGTFGTEELIKRI-A-S-GLKEIVSHRQLILPQLGASGVAAHTVKKISGFKV
>GCA_003169075.1_Bacteria.p_Desulfobacterota.c_Syntrophia.o_Syntrophales.f_Smithellaceae.g_Smithella.Smithella_sp003139775
-------------------------------------------------------------------FVVGLQVA---------A-----QL-R--DHWG--------------------------AIKARW-----G-----YMIDPGLYALGNP-D-A-SPVLVTANYKMSFDYLRREMSGRNVWILVLDTKGINVWCAAGKGTFGTEELIKRI-A-S-GLKEIVSHRQLILPQLGASGVAAHTVKKISGFKV
>GCA_003170055.1_Bacteria.p_Nitrospirota.c_Thermodesulfovibrionia.o_Thermodesulfovibrionales.f_UBA9935.g_Fen-1308.Fen-1308_sp003170655
-------------------------------------------------------------------WIVGYRVS---------S-----EW-T--EHWQ--------------------------HIKCRT-----S-----YDVQPGLYAVGDP-D-N-SDVIVTANYKYSFDIVRRDLKRLNLWVLVLDTKGINVWCAAGKGTFGTEELIRRI-K-V-KLELIVNHKRVIVPQLGAPGVSSFTVTRQTGFRV
>GCA_003170075.1_Archaea.p_Halobacterota.c_Methanomicrobia.o_Methanomicrobiales.f_Methanoregulaceae.g_Methanoregula.Methanoregula_sp003170075
--------------------------------------------------------------------TTTSIIT---------------------DRRD--------------------------HFLARW-----G-----RIVTPGLYRLGSP-T-D-SPVFASANYTLSFDALRSALAGTDAWILVLDTKGINVWCAAGKGTFGTGELIRRI-A-T-GLSEIVSHRRIILPQLSASGVSAHDVAHWSGFSV
>GCA_003170115.1_Bacteria.p_Spirochaetota.c_Spirochaetia.o_Spirochaetales.f_RBG-16-67-19.g_Fen-1364.Fen-1364_sp003170115
-------------------------------------------------------------------WIVGSVVS---------T-----RL-S--DAWG--------------------------GVKVRW-----N-----YAVLPGLYAAGAP-T-D-SPVLVSANYKLSFDTLRKSLQGIDAWILVLDTKGINVWCAAGKGTFGTRELEQRI-M-V-KLEEVVSHRTLILPQLGAPGVSAPEVKDATGWTV
>GCA_003170135.1_Bacteria.p_Acidobacteriota.c_Vicinamibacteria.o_Vicinamibacterales.f_Fen-181.g_Fen-181.Fen-181_sp003170135
-------------------------------------------------------------------WTDGVRVR---------T-----VL-H--DRLG--------------------------TARVRS-----G-----YRVTPGVYAVGQP-T-D-STVLVSANYKLSFDRLRCALAGRDAWILVIDTHGINVWCAAGKGTFGTAEVARRV-L-S-GLARLVSHRRLVVPQLAATGVSAHEVRGACGFTV
>GCA_003171175.1_Bacteria.p_Desulfobacterota.c_Syntrophia.o_Syntrophales.f_UBA2185.g_Fen-1135.Fen-1135_sp003142635
-------------------------------------------------------------------FVVGSKVA---------A-----VL-T--DKWG--------------------------TVKARW-----G-----YTVEPGLYALGNP-D-E-SRVLVTANYKMTFDRLREALPGRDAWLLVLDTKGINVWCAAGKGTFGTEELVRRI-K-S-GLERVVAHRELILPQLSGPGVAAHLVKKFSGFKV
>GCA_003171275.1_Bacteria.p_Acidobacteriota.c_Vicinamibacteria.o_Vicinamibacterales.f_Fen-181.g_Fen-181.Fen-181_sp003170135
-------------------------------------------------------------------WTDGVRVR---------T-----VL-H--DRLG--------------------------TARVRS-----G-----YRVTPGVYAVGQP-T-D-STVLVSANYKLSFDRLRCALAGRDAWILVIDTHGINVWCAAGKGTFGTAEVARRV-L-S-GLARLVSHRRLVVPQLAATGVSAHEVRGACGFTV
>GCA_003173355.1_Archaea.p_Halobacterota.c_Methanomicrobia.o_Methanomicrobiales.f_Methanospirillaceae.g_Methanospirillum.Methanospirillum_lacunae
-----------------------------------------------------------------------CQTD---------S-----TI-T--NRID--------------------------HVLARW-----G-----HRISPGLYKLGNP-N-D-SPGFASANYTLSFDILRSSLKRHDAYILVLDTKGINVWCAAGKGTFGTDELIHQI-E-T-GLANIVSHRKIVVPQLGAPGVSAPEVQRRSGFRV
>GCA_003234985.1_Bacteria.p_Nitrospirota.c_Thermodesulfovibrionia.o_Thermodesulfovibrionales.f_UBA6898.g_UBA6898.UBA6898_sp003252075
-------------------------------------------------------------------WSVGTKVS---------T-----VL-S--DKWE--------------------------HIKCRI-----S-----YAVTPGLYAVGEP-D-G-ADVFVSANYKLSFDHLRSALSKINAWVLVLDTKGINVWCAAGKGTFGSLELVKRI-T-V-QLARVVKHRRIIVPQLGAPGIAAHVVLQETGFRV
>GCA_003235275.1_Bacteria.p_Desulfobacterota.c_Syntrophobacteria.o_BM002.f_BM002.g_BM002.
------------------------------------------------------------------------RIS---------T-----HM-G--DKLG--------------------------GCRVRW-----G-----YNVPAGLYAVGHP-T-E-SPVLVTANYKLSFDLLRRELSGKDLWLLVLETFGINVWCAAGKGTFGTAELISRV-Q-V-KLDKLVKHRTIILPQLGASGVAAHQVKKATGFRV
>GCA_003245525.1_Bacteria.p_Verrucomicrobiota.c_Lentisphaeria.o_UBA1407.f_Lenti-02.g_Lenti-02.Lenti-02_sp003245525
------------------------------------------------------------------------------------------------------------------------------MVRVRL-----G-----YGMTPGLYAMGTP-T-D-SPVLVTANYKLTVDVLRRELGGRDLWILVLDTANVNVWCAAGKGTFGTAELVGRV-A-T-GLAERVTHRQLILPQLGAPGVAAHAVAKETGFRV
>GCA_003245635.1_Bacteria.p_Spirochaetota.c_Spirochaetia.o_Treponematales.f_Treponemataceae_B.g_UBA12037.UBA12037_sp003245635
---------------------------------------------------------------------VDARLS---------------------DRVG--------------------------GVLVRC-----G-----YRVAPGLYRIGDP-S-E-SPVLVTANYKLSFDTLRSAIPGLSAWILVLDTKGVNVWCAAGKGTFGTEELIRRV-R-A-GLASRVSHRTLILPQLGAVGVAAHEAAKATGFRV
>GCA_003245695.1_Bacteria.p_Bacteroidota.c_Bacteroidia.o_Bacteroidales.f_vadinHA17.g_SR-FBR-E99.SR-FBR-E99_sp003245695
-------------------------------------------------------------------YITGYRVT---------S-----EI-K--DFGG--------------------------AVMVRW-----G-----YMVAPGLYAIGAP-G-T-SDVFVTSNYKLSFDHLRKNLKEDDAWILVLDTNGINVWCAAGKGTFGTQELISRI-R-V-ELETIVNHRRLILPQLGATGVASYKVKEETGFNV
>GCA_003245915.1_Bacteria.p_Myxococcota.c_UBA6777.o_.f_.
---------------------------------------------------------------------MGARLD---------S-----RL-R--EHWG--------------------------ALRMRL-----G-----YRVDPGLYALGEP-G-E-APVLVSANYKLSLDHLRAALPGRSAWILVLDTEGVNVWCAAGHGSFGTEELLRRI-D-E-DLAGQVKTRRLILPQLGAPGVDARRVREESGLRA
>GCA_003246295.1_Bacteria.p_Firmicutes_A.c_Clostridia.o_Lachnospirales.f_Lachnospiraceae.g_SZUA-378.SZUA-378_sp003246295
-------------------------------------------------------------------WIIGEVIS---------T-----DI-S--DTLG--------------------------AWKVRW-----G-----YKINPGLYAVGNP-N-A-SPVLVSANYKLTFDTLRKELFRFDCWLLILDTKGINVWCAAGKGTFGTDELVGRI-S-V-KLSEIVSHRKLILPQLGAPGMIAHEVTKQTGFSV
>GCA_003246975.1_Bacteria.p_Desulfuromonadota.c_Desulfuromonadia.o_Desulfuromonadales.f_BM103.
-------------------------------------------------------------------GFLAWRIA---------S-----QL-G--DHLG--------------------------ACKARW-----G-----YLVPPGLYAIGQP-T-T-TPVIVTANYKMTYDIVRQALAGSDVWLLVLETYGINVWCAAGKGTFGTDELVRRI-E-S-GLARVVGHRRLLLPILGAAGVAAHQVASRCGFTV
>GCA_003247115.1_Bacteria.p_Desulfobacterota.c_Syntrophobacteria.o_BM002.f_BM002.g_BM002.
------------------------------------------------------------------------RIS---------T-----HM-G--DKLG--------------------------GCRVRW-----G-----YNVPAGLYAVGHP-T-E-SPVLVTANYKLSFDLLRRELSGKDLWLLVLETFGINVWCAAGKGTFGTAELISRV-Q-V-KLDKLVKHRTIILPQLGASGVAAHQVKKATGFRV
>GCA_003247215.1_Bacteria.p_Desulfuromonadota.c_Desulfuromonadia.o_Desulfuromonadales.f_Geopsychrobacteraceae.g_Malonomonas.Malonomonas_rubra_A
-------------------------------------------------------------------------------------------------------------------------------------------------MPPGLYAIGTP-D-N-SAVIVTANYKLSFDIVRSSLAGRNLWLLVLETFGINVWCAAGKGSFGTEELVRRV-D-A-ELANLVQHRTLLLPILGAPGVAAHEVSRQTGFRV
>GCA_003250235.1_Bacteria.p_Desulfuromonadota.c_Desulfuromonadia.o_Desulfuromonadales.f_SZUA-540.g_SZUA-540.SZUA-540_sp003250235
------------------------------------------------------------------------RIA---------T-----RL-R--DRLG--------------------------SWKARW-----A-----YIVPPGLYALGSP-D-D-APVIVTANYKMSYDIVRAALDGRDAWLLVLETYGINVWCAAGKGTFGTDELIRRV-K-S-GLERVVTHRTLLLPILGAPGVAAHEVAKATGFRV
>GCA_003252075.1_Bacteria.p_Nitrospirota.c_Thermodesulfovibrionia.o_Thermodesulfovibrionales.f_UBA6898.g_UBA6898.UBA6898_sp003252075
-------------------------------------------------------------------WSVGTKVS---------T-----VL-S--DKWE--------------------------HIKCRI-----S-----YAVTPGLYAVGEP-D-G-ADVFVSANYKLSFDHLRSALSKINAWVLVLDTKGINVWCAAGKGTFGSLELVKRI-T-V-QLARVVKHRRIIVPQLGAPGIAAHVVLQETGFRV
>GCA_003252375.1_Bacteria.p_Desulfobacterota_A.c_Desulfovibrionia.o_Desulfovibrionales.f_Desulfovibrionaceae.g_Halodesulfovibrio.Halodesulfovibrio_sp003252375
--------------------------------------------------------------------VIATRRA---------------------DWVG--------------------------TALTRL-----G-----YTVVPGLYAVGTP-D-G-SPVIVTANYKLTFDVVREDLAGQNVWVVVLDTRGINVWCAAGKNLFSTEEVVRRV-Q-V-RLDSLVSHRRIILPQLGAPGVSAKEVRRATGFSV
>GCA_003252395.1_Bacteria.p_Spirochaetota.c_Spirochaetia.o_Treponematales.f_Treponemataceae.g_Spiro-10.Spiro-10_sp003252395
----------------------------------------------------------WIGGY---------VAK---------T-----AL-S--DRLG--------------------------NLAARW-----G-----HAVLPGLYAAGKP-D-A-SPVFVTANYKMSFDALRAALSGYPSWILLLDTKGINVWCAAGKGTFGTGELVRRV-A-A-GLSKVVDHRTLILPQLGASGVSAPEAARRSGFRV
>GCA_003314535.1_Bacteria.p_Desulfuromonadota.c_Desulfuromonadia.o_Geobacterales.f_Geobacteraceae.g_UBA4078.UBA4078_sp003314535
-----------------------------------------------------------------------------------------------------------------------------------------------YLVPAGLYALGTP-D-A-DPVLVTANYKMSYDLVRRALPGRNLWLLVLETNGVNVWCAAGKGTFGTEELVRRI-E-T-RLPDVVSHRRLILPILGATGVAAHEVERLTGFAV
>GCA_003337725.1_Bacteria.p_Bacteroidota.c_Bacteroidia.o_Bacteroidales.f_Marinilabiliaceae.g_Marinilabilia.Marinilabilia_salmonicolor_A
-------------------------------------------------------------------MIIGTQVA---------T-----KL-----YWG--------------------------AVKVRW-----L-----YLVAPGLYATGKP-D-S-SDVFVTANYKLSFDHLRKNLDGIDAWILVLDTKGVNVWCAAGKGTFGTSELVHRI-K-T-RLGKIVNHRKIIVPQLGAVGIAAHLVKSLTGFRV
>GCA_003353835.1_Bacteria.p_Verrucomicrobiota.c_Kiritimatiellae.o_UBA8416.f_UBA8416.
-------------------------------------------------------------------WVVGYRIS---------S-----HF-D--DHLS--------------------------WWRVRW-----G-----MAIRPGLYALNAPAD---SDVFVTSNYKMSFDHVRRNLGDRNAWILVLDTKGVNVWCAAGKGTFGTEELVSRI---TVGLDRIVSHGRVILPQLGAVGVDAGAIAAQTGFRV
>GCA_003354055.1_Bacteria.p_Desulfobacterota.c_Desulfobacteria.o_Desulfobacterales.f_Desulfobacteraceae.g_Desulfobacter.
------------------------------------------------------------------------KVK---------T-----KL-T--DRIA--------------------------TALVRC-----G-----YTVVPGLYAVGQP-D-G-SEVIVTANFKLTFDIVRTELGSINAWILVLDTKGINVWCAAGKGTFSTRELVHRL-Q-S-DLGKVVDHKRLIVPQLGATGVSAKEVKAQSGFRV
>GCA_003551785.1_Bacteria.p_Planctomycetota.c_Brocadiae.o_SM23-32.f_SM23-32.
-------------------------------------------------------------------KKVDEVVA---------T-----SL-N--DHLG--------------------------ALKVRV-----G-----YEVKPGLYGVGAP-T-D-SPVFVSANYKLSFDHLRRELDGVDGWIMVIDTKGINVWCAAGKGTFGTEEILQRI-E-T-RLSEIVSHRWIIVPQLGAPGVNAQEVKRRSSFRV
>GCA_003551985.1_Bacteria.p_Desulfobacterota.c_Desulfobacteria.o_Desulfobacterales.f_Desulfococcaceae_A.
-------------------------------------------------------------------FVADFRVK---------T-----GL-D--DFLG--------------------------AVRARS-----G-----YKLAPGLYAVGEP-S-D-APVLVTANYKLGFDKLRTRLKHTDAWILVVDTRGINVWCAGGKGLFSAAEVIRRG-R-S-GLERLVSHRKLVLPQLAANGVSAGDVKKGCGFEV
>GCA_003553695.1_Bacteria.p_Desulfobacterota_A.c_Desulfovibrionia.o_Desulfovibrionales.f_Desulfonatronovibrionaceae.g_Desulfonatronospira.
-------------------------------------------------------------------------------------------------------------------------------------------------MAPGLYALGDP-D-Q-SPVLVTCNYKLTFDILRRELEGLSCWVLVVETYGINVWCAAGKKSFNTGEVARQV-K-A-GLEQVVNHRTLVLPQLAAPGVVGHKIRGLCGFNA
>GCA_003553735.1_Bacteria.p_Firmicutes_D.c_Dethiobacteria.o_DTU022.f_DTU022.g_UBA993.
-------------------------------------------------------------------WITGQQVA---------A-----VL-D--DLTG--------------------------SIKARL-----G-----YIIPPGLYAVGNP-E-T-SPVLVSANYKLSFDQLRRELAGLNLWILVLDTKGINVWCAAGKGSFSTAELMRMV-D-T-SLGEIVSHRTLILPQLAAPGVSAHAMRKESGFKV
>GCA_003553955.1_Bacteria.p_Firmicutes_D.c_Dethiobacteria.o_DTU022.f_DTU022.
-------------------------------------------------------------------WLSGQRVD---------T-----TL-N--DQVD--------------------------AIKMRL-----G-----FAVPPGLYAAGNP-D-A-SPVIVSANYKLSFDSLRREFSGLNLWILVLDTGGINVWCAAGKGTFGTAEVVRMV-E-S-NLSEIVSHRALILPQLAAPGVAAHEVRNQAGFKV
>GCA_003553975.1_Bacteria.p_Firmicutes_D.c_Dethiobacteria.o_DTU022.f_DTU022.g_UBA993.
-------------------------------------------------------------------WVTGCRVS---------T-----KL-D--DLLG--------------------------SFKARW-----G-----YTIPPGLYAIGDP-H-S-SPILVSANYKLSFDYLRRELAGLNLWILVLDTNGINVWCAAGKGSFGTAEIVRMV-S-T-RLSEIVSHRSLILPQLAAPGVAAHKVRSQCRFNV
>GCA_003554395.1_Bacteria.p_Firmicutes_D.c_Dethiobacteria.o_DTU022.f_DTU022.
-------------------------------------------------------------------WVVGQRIA---------T-----TL-G--DRLG--------------------------SIKTRW-----G-----YTIPPGLYGVGNP-D-S-SPVLVSANYKLSFDSLRRELSGLDLWVLVLDTKGVNVWCAAGKRTFGTEEVVRMV-K-T-RLPELVSHRLLILPQLSAPGVSAFKVRNRCGFKV
>GCA_003555325.1_Archaea.p_Halobacterota.c_Methanosarcinia.o_Methanosarcinales.f_Methanosarcinaceae.g_Methanosalsum.
------------------------------------------------------------------------STT---------G-----KL-E--DRFD--------------------------HFLARM-----G-----HVVKPGLYKLGDP-D-T-SDIIVSANYKLSFDSVRDSLQHIDCYILVLDTKGINVWCAAGKGTFGTDELVKRI-R-A-ELTKRVEHRRLIVPQLGAPGISAHEVFNRSGFKV
>GCA_003556225.1_Bacteria.p_Firmicutes_D.c_Dethiobacteria.o_DTU022.f_UBA8154.
-------------------------------------------------------------------WVVGQRVA---------T-----AL-D--DLWG--------------------------AVKARW-----G-----YTVPPGLYAIGAP-D-N-AAVLVSANYKLSFDSLRRELSGLNLWLLVLDTNGINVWCAAGKGSFGTAEVARMV-G-T-GLARLVSHRTLILPQLAAPGVAAHEVRRRCGFNV
>GCA_003557565.1_Bacteria.p_Desulfobacterota.c_Desulfobulbia.o_Desulfobulbales.f_Desulfurivibrionaceae.g_Desulfurivibrio.
--------------------------------------------------------------------MVGERVT---------S-----TL-G--DRLG--------------------------TLLVRC-----G-----YLVEPGLYALHNP-G-D-SPVLVSANYKLSFDHLRRRLGGIDAWILVLDTGGINVWCAAGAGSFGSTNLVRQI-Q-S-EIPRLVNHRRLIVPQLAAPGVNSRLVTQNSGFQV
>GCA_003558625.1_Bacteria.p_Firmicutes_B.c_Syntrophomonadia.o_Syntrophomonadales.f_Syntrophomonadaceae.
-------------------------------------------------------------------WSDGYKIK---------T-----TL-E--DILG--------------------------AVKARL-----G-----YSIYPGLYALGIP-D-N-SPVLVTANYKLTFDYLRRELEGQNLWLLVLNTHGINVWCAAGKGTFGTGEIICRI-G-V-QLANVVSHKKLILPQLGAPGVAGHEVTRATGFKV
>GCA_003561325.1_Bacteria.p_Firmicutes_D.c_Dethiobacteria.o_DTU022.f_UBA8154.
-------------------------------------------------------------------WVEELRVK---------T-----RL-E--DTLG--------------------------AIKARL-----G-----YKVSPGLYAVGQP-D-Q-SPVLVTANYKLTFDALRKELPDQNLWILVLDTKGINVWCAAGKGTFGTQELVQRI-N-V-QLAKIIAHRTLILPQLGAPGVSAHAIKQRTGFSV
>GCA_003561605.1_Bacteria.p_Firmicutes_D.c_Dethiobacteria.o_DTU022.f_DTU022.g_UBA993.
-------------------------------------------------------------------WVTGRRVS---------T-----KL-D--DLLG--------------------------SFKARC-----G-----YTIPPGLYAIGDP-H-S-SPILVSANYKLSFDYLRRELTGLNLWILVLDTNGINVWCAAGKGSFGTAEIVRMV-S-T-RLSEIVSHRTLILPQLAAPGVAAHKVRSQSRFNV
>GCA_003563065.1_Bacteria.p_Firmicutes_D.c_Dethiobacteria.o_DTU022.f_UBA8154.
-------------------------------------------------------------------WVTGEQIS---------T-----TL-D--DRLG--------------------------AIKARW-----G-----YAIPPGLYAIGEP-G-T-SPVLLSANYKLSFDYLRRELPGLNLWVLVLDTNGINVWCAAGKGSFGTDEVVRMV-N-T-GLPELVSHRTLILPQLAAPGVAAHEVRRLSGFKV
>GCA_003564275.1_Bacteria.p_Desulfobacterota_A.c_Desulfovibrionia.o_Desulfovibrionales.f_Desulfonatronovibrionaceae.g_Desulfonatronospira.
-------------------------------------------------------------------------------------------------------------------------------------------------MAPGLYALGDP-D-Q-SPVLVTCNYKLTFDILRRELEGLSCWVLVVETYGINVWCAAGKKSFNTGEVARQV-K-A-GLEQVVNHRTLVLPQLAAPGVVGHKIRGLCGFNA
>GCA_003566455.1_Bacteria.p_Desulfobacterota_A.c_Desulfovibrionia.o_Desulfovibrionales.f_Desulfonatronovibrionaceae.g_Desulfonatronovibrio.
------------------------------------------------------------------------------------------------DKAA--------------------------NLGVRL-----G-----YRIPPGLYALGDP-D-N-SPVLATCNYKLTFDIVRREMKIHSCWILVVETYGINVWCAAGKKSFSTEETARRV-K-S-GLSKVVNHRTIIIPQLAAPSVAGHKLKGLCGFKG
>GCA_003566645.1_Bacteria.p_Bacteroidota.c_Rhodothermia.o_Balneolales.f_.
-------------------------------------------------------------------WVTGKKIA---------T-----SL-D--DLLG--------------------------SFKTRW-----S-----YTIPPGLYAAGSP-D-S-SPVLVSANYKLSFDALRKELSGLDLWILVIDTKGVNVWCAAGKGTFGIDEVVRMI-N-T-RLSELVSSKILILPQLSAPGVSAFEVRRHCGFKV
>GCA_003567495.1_Bacteria.p_Planctomycetota.c_Brocadiae.o_SM23-32.f_SM23-32.
-------------------------------------------------------------------KKVDEVVA---------T-----SL-N--DHLG--------------------------ALKVRV-----G-----YEVKPGLYGVGAP-T-D-SPVFVSANYKLSFDHLRRELEGVDGWIMVIDTKGINVWGAAGKGTFGTEEILQRI-E-T-RLSEIVSHRRIIVPQLGAPGVNAQEVKRRSSFRV
>GCA_003567515.1_Bacteria.p_Firmicutes_D.c_Dethiobacteria.o_DTU022.f_UBA8154.
-------------------------------------------------------------------WVTGEQIS---------T-----TL-D--DRLG--------------------------AIKARW-----G-----YAIPPGLYAIGEP-G-T-SPVLLSANYKLSFDYLRRELPGLNLWVLVLDTNGINVWCAAGKGSFGTDEVVRMV-N-T-GLPELVSHRTLILPQLAAPGVAAHEVRRLSGFKV
>GCA_003567555.1_Bacteria.p_Chloroflexota.c_Dehalococcoidia.o_GIF9.f_AB-539-J10.
-------------------------------------------------------------------WVVGEKVA---------------TFLS--DRWG--------------------------AVRVRL-----G-----YAVEPGLYAVGSP---TVSPVFVSANYKLSFDHLRRELQGIDGWIMVIDTKGINVWCAAGKGTFGTEEIVRRI-D-T-RLAEVVSHRRIVLPQLGAPGAAAHEVLHRSSFRV
>GCA_003567715.1_Bacteria.p_Firmicutes_D.c_Dethiobacteria.o_DTU022.f_UBA8154.
-------------------------------------------------------------------WVVGQRVA---------T-----AL-D--DLWG--------------------------AVKARW-----G-----YTVPPGLYAIGAP-D-N-AAVLVSANYKLSFDSLRRELSGLNLWLLVLDTNGINVWCAAGKGSFGTAEVARMV-G-T-GLARLVSHRTLILPQLAAPGVAAHEVRRRCGFNV
>GCA_003574175.1_Bacteria.p_Desulfuromonadota.c_Desulfuromonadia.o_Geobacterales.f_Geobacteraceae.g_Geobacter.Geobacter_sulfurreducens
------------------------------------------------------------------------VIS---------T-----QL-A--DTLG--------------------------AWQARW-----G-----YLVPPGLYAIGAP-G-G-TPVVVTANYKMSYDSVRWELAGRDIWLLVLETHGINVWCAAGKGTFGTDEIVKRV-G-T-SLSRIVNHRTLLLPMLGAPGVAAHLVRQRTGFQV
>GCA_003574885.1_Bacteria.p_Desulfuromonadota.c_Desulfuromonadia.o_Geobacterales.f_Geobacteraceae.
------------------------------------------------------------------------VIS---------S-----SL-S--DRLG--------------------------AWKARW-----G-----YLVPPGLYAIGTP-G-S-DPVAVTANYKMSYDLVRQALTGRNIWLLVLETHGINVWCAAGKGTFGTGELVRRV-E-C-SLARVVTHRTLLLPLLGASGVKALEVRQRTGFTA
>GCA_003590275.1_Bacteria.p_Firmicutes_B.c_Desulfitobacteriia.o_Desulfitobacteriales.f_Syntrophobotulaceae.g_Dehalobacter.
-------------------------------------------------------------------WITGEQVS---------T-----NL-T--DILG--------------------------GWKARW-----G-----YKINPGLYAVGNP-D-H-SEVLVTANYKMTFDALRKELAGLQAWILVLDTKGINVWCAAGKGTFGTVELSSRI-E-T-RLARIVSHRTLLLPQLGAPGVSAHQVHKQTGFNV
>GCA_003597945.1_Bacteria.p_Desulfobacterota.c_Desulfobacteria.o_Desulfobacterales.f_Desulfococcaceae_A.
------------------------------------------------------------------------------------------------DRIG--------------------------AISVRL-----G-----YRIAPGLYALGEP-G-A-SPVLVTCNFKLTVDLLRRELAGRALWLLVVETYGINVWCAAGKKSFSTEEIAGRV-R-A-GLEKVVTHRRLILPQLAAPGVAAQKLRKLCGFSG
>GCA_003597995.1_Bacteria.p_Chloroflexota.c_Dehalococcoidia.o_Dehalococcoidales.f_UBA5627.
------------------------------------------------------------------------PTS---------P-----FL-T--NRWD--------------------------HIQARW-----R-----HKVIPGLYAIGNP-T-D-SPVFISANYTLSFDALRTSLTGIDAYILVLNTFGINVWCAAGKHTFGTEELVERI-D-S-ELARVVRHRTVILPQLGAPGVAAHKVKKQSGFKV
>GCA_003599575.1_Bacteria.p_Desulfobacterota.c_Desulfobacteria.o_Desulfobacterales.f_Desulfosarcinaceae.g_Desulfatitalea.
-------------------------------------------------------------------FVKGFRVG---------T-----TL-H--DRLG--------------------------AARVRL-----G-----YKVAPGIYAAGIP-D-D-APVLVTANYKLTFDAVRRCLGETAAWLLVLDTCGINVWCAAGKGAFSTQELVRRV-R-T-RLAELVHHRRLILPQLGATGVAARMVKKACGFEV
>GCA_003605055.1_Bacteria.p_Desulfobacterota.c_Desulfarculia.o_Desulfarculales.f_Desulfarculaceae.
-------------------------------------------------------------------FVLGERVG---------A-----AL-S--DRLS--------------------------ALRVRW-----G-----YRLAPGLYALGEP-G-E-SPVLVSANYKLSFDHLRAALPGLDAWILVLDTDGVNVWCAAGKGRLGTEELVRRV-Q-S-GLASVVSHRRLILPQLAGPGVEAHRLKKLCGFQA
>GCA_003612835.1_Bacteria.p_Firmicutes_A.c_Clostridia.o_Oscillospirales.f_Ethanoligenenaceae.g_Ethanoligenens.Ethanoligenens_harbinense
-------------------------------------------------------------------YIAGLRVS---------T-----EL-S--DILG--------------------------AWQVRW-----G-----YKVVPGLYSVGKP-A-N-SPVLVTANYKLTFDSLRKELAGLSLWILVLDTNGVNVWCAAGKGTFGTDELVRRI-E-A-GLEKVIKHRTLILPQLGATGVAAYEVAKKSGFHV
>GCA_003646975.1_Bacteria.p_Desulfobacterota.c_Desulfobacteria.o_Desulfatiglandales.f_.
-------------------------------------------------------------------FVIGTVVS---------S-----VL-T--DHWG--------------------------TFKARL-----G-----YTVDPGLYALGRP-D-R-SHVMVTANYKMSFDCLRRALPGRDAWILVLDTQGINVWCAAGKGTFGTDELVRRI-Q-S-GLSRVVSHRDLIIPQLGAAGVSAHQVKRRSGFRV
>GCA_003647375.1_Bacteria.p_Desulfobacterota.c_Desulfobacteria.o_Desulfobacterales.f_UBA2156.
-------------------------------------------------------------------FVEGFKIK---------P--------KPEDILG--------------------------TIKVRL-----G-----YKVAPGLYSMGDT-T-T-SPVLVTGNYKLSFDALRKELQGEHVWILVLDTRGVNVWCAAGKKTFSTHEVIRRV-K-A-RLQEIVSHKRLILPQLSATGVSGKQVKKGCGFKV
>GCA_003647385.1_Bacteria.p_Desulfobacterota.c_Desulfobacteria.o_Desulfobacterales.f_Desulfobacteraceae.g_Desulfobacula.
-------------------------------------------------------------------YVDRFIIK---------S-----NL-G--DLFS--------------------------TFYVRC-----G-----YTVAPGLYGIGNP-D-N-SEVLVTANFKLTFDHLRNKLADINAWILVLDTKGVNVWCAAGKGTFSTRELVKKI-K-C-SLEKIVDHKRVIVPQLGATGVSARDVKKQAGFRV
>GCA_003647445.1_Bacteria.p_Desulfobacterota.c_Desulfobacteria.o_Desulfobacterales.f_UBA2156.
-------------------------------------------------------------------FVEGFKIK---------P-----KP-E--DILG--------------------------TIKVRL-----G-----YKVAPGLYSMGDT-T-T-SPVLVTGNYKLSFDALRKELQGEHVWILVLDTRGVNVWCAAGKKTFSTHEVIRRV-K-A-RLQEIVSHKRLILPQLSATGVSGKQVKKGCGFKV
>GCA_003647485.1_Bacteria.p_Desulfobacterota.c_Desulfobacteria.o_Desulfobacterales.f_Desulfobacteraceae.g_Desulfobacula.
-------------------------------------------------------------------YVDRFIIK---------S-----NL-G--DLFS--------------------------TFYVRC-----G-----YTVAPGLYGIGNP-D-N-SEVLVTANFKLTFDHLRNKLADINAWILVLDTKGVNVWCAAGKGTFSTRELVKKI-K-C-SLEKIVDHKRVIVPQLGATGVSARDVKKQAGFRV
>GCA_003696505.1_Bacteria.p_MBNT15.c_MBNT15.o_.f_.
-------------------------------------------------------------------RAFSGRLS---------T-----KL-T--DLLE--------------------------HFLVRC-----G-----YRFEPGLYAVGTP-G-E-SPVVVTANYKLTVDEVRRCLEGMDAWVLVIDTAGINVWCAAGEGRFSAGDVARAV-E-V-GLDEVAPRGQLILPQLSAPSLSLPELRRLTGRKA
>GCA_003712145.1_Bacteria.p_Desulfuromonadota.c_Desulfuromonadia.o_Geobacterales.f_Geobacteraceae.g_Geobacter.
-----------------------------------------------------------------------------------------------------------------------------------------------YLVPPGLYAIGMP-G-E-APVVVTANYKMSYDIVRSELAGRSVWLLVLETFGINVWCAAGKGTFGTDEVVRRV-Q-T-GLDSVVSHRQLLLPILGAPGVAAHAVAKRTGFRV
>GCA_003751385.1_Bacteria.p_Desulfobacterota.c_Syntrophobacteria.o_Syntrophobacterales.f_Syntrophobacteraceae.
-------------------------------------------------------------------FVIGPRVS---------S-----TL-S--DRWG--------------------------ALCVRW-----G-----YTVDPGLYALGSP-G-M-DPVLVTANYKLSFDTLRAALPGRSVWILVLDTKGINVWCAAGKGTFGTDEVVFRL-Q-S-RLEEIVFHRRLILPQLSAPGVAARHVKTQTGFTA
>GCA_003819755.1_Bacteria.p_Acidobacteriota.c_UBA6911.o_UBA6911.f_.
------------------------------------------------------------------------ATT---------S-----RL-T--DRWD--------------------------HFLVRV-----G-----HRVAPGLYGLGRP-S-D-SAVFVTGNYTLSFDALRSALAGTDAYILVLDTKGVNVWCAAGKGTFGTDELVGRI-R-A-GLSAVVKHRTLILPQLGAPGVAAHEVKKRTGFRV
>GCA_003819975.1_Bacteria.p_Desulfobacterota.c_Desulfobacteria.o_Desulfatiglandales.f_HGW-15.
-------------------------------------------------------------------FVDRFVLK---------T-----HL-S--DRLG--------------------------ALMVRL-----D-----YKVAPGLYAVGDP-D-N-APVLVTANYKLTLDSVRKELSAVNAWILVLDTRGINVWCAAGKGTFGTAEVIRQV-K-V-RLDQVVGHKKLILPQLGATGVSGLQIKKECGFEV
>GCA_003820265.1_Bacteria.p_Acidobacteriota.c_UBA6911.o_UBA6911.f_.
------------------------------------------------------------------------ATS---------S-----RL-T--DRWD--------------------------HFLVRI-----G-----HRVAPGLYALGNP-S-E-SSVFVTANYTLSFDALRSSLAGIDAYILVLDTRGINVWCAAGKGTFGTDEIVLRV-H-T-QLKEVVTHRTLILPQLGAPGVAAHQVKKRTGFRV
>GCA_003838035.1_Bacteria.p_Desulfobacterota_A.c_Desulfovibrionia.o_Desulfovibrionales.f_Desulfonatronovibrionaceae.g_Desulfonatronospira.Desulfonatronospira_thiodismutans
-------------------------------------------------------------------------------------------------------------------------------------------------MAPGLYALGDP-D-Q-SPVLVTCNYKLTFDILRRELAGLSCWLLVVETYGINVWCAAGKQSFNAGEVARQV-K-A-GLEQVVNHRTLVLPQLAAPGVAGHKIRGLCGFKA
>GCA_003838235.1_Archaea.p_Halobacterota.c_Methanosarcinia.o_Methanosarcinales.f_Methanosarcinaceae.g_Methanosalsum.
------------------------------------------------------------------------STT---------G-----KL-E--DRFD--------------------------HFLARM-----G-----HVVKPGLYKLGDP-D-T-SDIIVSANYKLSFDAVRDSVQHIDCYILVLDTKGINVWCAAGKGTFGTDELVKRI-R-A-ELTKRVEHRRLIVPQLGAPGISAHEVFNRSGFKV
>GCA_003857395.1_Bacteria.p_Desulfuromonadota.c_Desulfuromonadia.o_Geobacterales.f_Geobacteraceae.
---------------------------------------------------------------------------------------------------------------------------------------------------------------------------MSFDILRSQLAGRNVWILVLETNGVNVWCAAGKGTFGTHELVRRI-E-T-GLPQLVSHRRLIVPILGAAGIAAHEVRALSGFEV
>GCA_003966735.1_Bacteria.p_Desulfobacterota_A.c_Desulfovibrionia.o_Desulfovibrionales.f_Desulfovibrionaceae.
-------------------------------------------------------------------FVEGFRIR---------T-----RL-S--DLWG--------------------------TFLARV-----S-----YKIVPGLYGVGQP-G-E-SPVIVTCNYKLTFDIVRRELTGLDVWLLVIDTHGINVWCAAGKGTFSTAEVAHRV-Q-S-GLDKVVSHRKLILPQYGATGVSAHKLRKACGFGA
>GCA_003978695.1_Bacteria.p_Desulfobacterota.c_Desulfobulbia.o_Desulfobulbales.f_Desulfobulbaceae.
-------------------------------------------------------------------FVQGAQVA---------T-----EL-T--DKHG--------------------------HYLVRW-----N-----FTVEPGLYAVGSP-D-D-STVFVGANYKMSFDLLRQTLTGRNGWLLILDTKGINVWCAAGKGTFGTEEMLDRI-K-S-RLDKIVTHHSLIVPQLGAPGLAAHEVRKYSGFKV
>GCA_004025585.1_Bacteria.p_Desulfobacterota_A.c_Desulfovibrionia.o_Desulfovibrionales.f_Desulfovibrionaceae.g_Pseudodesulfovibrio.
--------------------------------------------------------------------MDGFRVR---------T--------RPLDRAG--------------------------TVLARL-----G-----YKVVPGLYCVGNP-T-D-SPVLVTANYKLTFDAVRTELSAVDAWLLVVDTRGINVWCAAGKNLFATHEIILSV-T-A-RLHEVVTHRTLILPQLGATGVAARKVKKGCGFNV
>GCA_004102745.1_Bacteria.p_Firmicutes_A.c_Clostridia.o_Acetivibrionales.f_Acetivibrionaceae.g_Ruminiclostridium.Ruminiclostridium_sp001717745
-------------------------------------------------------------------WVTGEVVS---------T-----NL-H--DIFG--------------------------AWKVRW-----G-----YKISPGLYAVGKP-D-T-SPVLVSANYKLTFDVLRKELSGLNCWILILDTKGINVWCAAGKGTFGTDELVNRI-S-T-GLSEIVSHRKLVLPQLGAPGVSAHEVTKQTGFSV
>GCA_004117875.1_Bacteria.p_Desulfuromonadota.c_Desulfuromonadia.o_Geobacterales.f_Geobacteraceae.g_Geobacter_A.
---------------------------------------------------------------------MRWQVT---------S-----RL-T--DHLG--------------------------ACKARW-----G-----FLVPPGLYAVGEP-D-Q-APVVVTANYRMTYDIVRGALSGRSVWLLVLETFGINVWCAAGKGTFGTGELVRRI-E-V-MLSEVVGHRRLILPIMGAAGVSAHRVKKQSGFEV
>GCA_004195345.1_Bacteria.p_Firmicutes_A.c_Clostridia.o_Peptostreptococcales.f_.
-------------------------------------------------------------------ALDGMTLS---------K-----EL-T--DKLD--------------------------HMKIRL-----G-----YMIKPGLYKIGHP-T-T-SNVLVTCNYKLTVDIVRSSLK-KDYFLLILDTDGINVWCAAGKGKFGTAELIYAL-Q-Y-GLESHVSHKNLIVPQLGAPGIQAHLVTQVTGYKI
>GCA_004321905.1_Bacteria.p_Verrucomicrobiota.c_Kiritimatiellae.o_LD1-PB3.f_GWF2-57-35.
------------------------------------------------------------------------HVT---------A-----EW-T--NWLG--------------------------ALGVRL-----N-----YRVTPGLYALGKP-G-D-APVFVSANYKLSFDHLRQALVGLDGWILVLDTQGVNVWCAAGKGTFGTAELIGKI-R-C-RLLERVTHRRLIVPQLGASGIAAHEVRKQSGFAV
>GCA_004321915.1_Bacteria.p_Nitrospirota.c_Thermodesulfovibrionia.o_Thermodesulfovibrionales.f_UBA9935.g_MYbin3.
-------------------------------------------------------------------WIEGTKAS---------T-----VL-S--DYRE--------------------------HFRCRV-----S-----FTIEPGVYAVGSP-D-N-SEVFVSANYKYSFDLLRQALHGLDGWILALDTKGINVWCAAGKGAFGTVELIKKI-S-C-RLASIVEHRRLVLPQLGAPGISAHQVSKNTGFKV
>GCA_004321925.1_Bacteria.p_Nitrospirota.c_Thermodesulfovibrionia.o_Thermodesulfovibrionales.f_UBA6898.g_PALSA-1316.
------------------------------------------------------------------------VVS---------T-----RI-S--EYWE--------------------------HVRCRI-----S-----YTVKPGLYAAGRP-D-R-SEVLVTANYKLSFDSLRKELGGLDVWILVLDTKGINVWCAAGKGTFGSDELINRL-G-A-QVGSVVAHKRLILPQLGGPGVSSQKVRQTTGFSV
>GCA_004322275.1_Bacteria.p_Deferrisomatota.c_Defferisomatia.o_Defferisomatales.f_BM512.
-------------------------------------------------------------------FVTGSIVS---------H-----EI-T--DRLG--------------------------TFSVRL-----G-----YTVVPGLYSFGSP-D-H-SPLVATCNYKLTFDLLRREWKGLDLWVLALDTKGINVWCAAGKGTFGTQELLSRM-G-A-GVDRIVAHREVVLPQLGASGVNAHEVRKGSGFRV
>GCA_004343605.1_Bacteria.p_Firmicutes_B.c_Desulfitobacteriia.o_Desulfitobacteriales.f_Syntrophobotulaceae.g_Dehalobacter.
-------------------------------------------------------------------WITGEQVS---------T-----NL-T--DILG--------------------------GWKARW-----G-----YKINPGLYAVGNP-D-H-SEVLVTANYKMTFDALRKELAGLQAWILVLDTKGINVWCAAGKGTFGTVELSSRI-E-T-RLARIVSHRTLLLPQLGAPGVSAHQVHKQTGFNV
>GCA_004343635.1_Bacteria.p_Firmicutes_B.c_Desulfitobacteriia.o_Desulfitobacteriales.f_Syntrophobotulaceae.g_Dehalobacter.
-------------------------------------------------------------------WITGEQVS---------T-----NL-T--DILG--------------------------GWKARW-----G-----YKINPGLYAVGNP-D-H-SEVLVTANYKMTFDALRKELAGLQAWILVLDTKGINVWCAAGKGTFGTVELSSRI-E-T-RLARIVSHRTLLLPQLGAPGVSAHQVHKQTGFNV
>GCA_004343725.1_Bacteria.p_Spirochaetota.c_Spirochaetia.o_Treponematales.f_Treponemataceae_B.
------------------------------------------------------------------------VVS---------T-----KL-S--DIID--------------------------GWKVRW-----G-----YLVKPGLYACGNP-T-S-SMVLVSANYKLSFDALRKELSGIDAWILVLDTKGVNVWCAAGKGTFGTQEVIRQV-K-V-GLASLVSHRTLILPQLGAPGVAAHEVAKATGFRV
>GCA_004345905.1_Bacteria.p_Firmicutes_A.c_Clostridia.o_Peptostreptococcales.f_Natronincolaceae.
-------------------------------------------------------------------WIVGEQVS---------T-----KL-T--DTIY--------------------------SWKVRW-----G-----YKVDPGIYCIGNP-D-K-SPVLVTANYKMSFDMLRKELSDKDAWILVLDTKGVNVWCAAGKGTFGTDELVSKI-K-T-RLLELVSHRTIILPQLGAPGISAHEVYKRTGFKV
>GCA_004348925.1_Bacteria.p_Actinobacteriota.c_Coriobacteriia.o_OPB41.f_UBA2279.g_UBA2286.
------------------------------------------------------------------------QVS---------S-----EL-T--DTLA--------------------------RWALRW-----D-----GAVEPGLYRVGEP-T-E-SPVLVTANYRMTFDLVRRDLGGLDVWLLVLDTNGVNVWCAAGKGTFGTKELIVRA-A-S-NLSSHVTHRTLIVPQLGATGVSAHEARQLGDYRV
>GCA_004365595.1_Bacteria.p_Desulfobacterota_A.c_Desulfovibrionia.o_Desulfovibrionales.f_Desulfovibrionaceae.g_Pseudodesulfovibrio.Pseudodesulfovibrio_indicus
------------------------------------------------------------------------RVR---------T-----RM-L--DRLG--------------------------TALARL-----G-----YKVVPGLYCVGNP-T-D-SPVLVTANYKLTFDAVRTELSGQDAWLLVTDTRGINVWCAAGKNLFATHEIVLSV-R-A-QLDKVVAHRTLVLPQLGAPGVAAYRVKRECGFKV
>GCA_004375785.1_Bacteria.p_WOR-3_B.c_.o_.f_.
--------------------------------------------------------------------IEGWKVS---------T-----DL-S--DKWG--------------------------TLKVRW-----S-----YKVNPGLYGVGNP-D-D-SLVFVSANYKLSFDILRRELTGLDAWIMVLDTKGINVWCAAGKGTFGTKEMVNRI-R-T-RLPQIVRHRKLIVPQLGATGVSAHLVTRHTGFLV
>GCA_004376575.1_Bacteria.p_TA06.c_DG-26.o_.f_.
--------------------------------------------------------------------IIDWRVS---------A-----DL-S--DKWG--------------------------TFRVRC-----A-----YKMEPGVYAIGNP-D-D-SLVFVSANYKLSFDILRQALKGLDAWIMVLDTRGINVWCAAGKGTFGTSEIVSRI-E-T-ELRKIVSHRKLIMPQLGASGVAAHKVKKLSGFSP
>GCA_004377365.1_Bacteria.p_Chloroflexota.c_Anaerolineae.o_UBA7937.f_.
---------------------------------------------------------------------TNPPTT---------S-----AI-T--NRWD--------------------------HFLARW-----G-----HRVEPGLYALGDP-T-D-SPVFVTANYTLSFDALRSALNGIDGYIMVLDTQGINVWCAAGKGTFGTDELVHRI-E-T-ALRDVVSHRVLILPQLGAPGVAAHEVKKRSGFKV
>GCA_004525155.1_Bacteria.p_Spirochaetota.c_Spirochaetia.o_Spirochaetales.f_Sediminispirochaetaceae.
-------------------------------------------------------------------MITGTMDA---------------RM-E--DVLG--------------------------TLRIRL-----G-----YKVEPGLYRFGEP-G-D-SPVLVTANYKLSVDHLRREISGLDAWLLVLDTKGINVWCAAGKGTFGTEELVRRI-E-A-GLSEYVSHGKIILPQLGAPGVAAHEVKRRTGFTA
>GCA_004525545.1_Archaea.p_Thermoplasmatota.c_Thermoplasmata.o_Methanomassiliicoccales.f_UBA472.g_UBA472.
-----------------------------------------------------------------------PTVA---------------RL-G--ERRD--------------------------HAKARL-----G-----HRVRPGLYTLGSP-N-E-SKVLVTANYTLSFDALRSALVGRDAFLLVLDTQGINVWCAAGKGTFGTDELLKAI-E-T-LLAERVEHRDLILPQLSAPGVSAKAVKEGSGFTV
>GCA_004796465.1_Bacteria.p_Desulfobacterota_A.c_Desulfovibrionia.o_Desulfovibrionales.f_Desulfovibrionaceae.
-------------------------------------------------------------------WVAGFQVK---------T-----TL-S--DKLD--------------------------ALWARL-----G-----YAIAPGLYCVGEP-D-D-SAVLVTANYGLTFSAIRKELAGEDLWLLVLDTRGINVWCAAGKELFSTHEAAYRV-Q-C-GLERVVAHRELVMPQLGATGVSARELKKLCGFGV
>GCA_004917065.1_Bacteria.p_Desulfuromonadota.c_Desulfuromonadia.o_Geobacterales.f_Geobacteraceae.g_Geobacter_A.
---------------------------------------------------------------------MRWQVT---------S-----RL-T--DHLG--------------------------ACKARW-----G-----FLVPPGLYAVGEP-D-Q-APVVVTANYKMTYDIVRRTLSGRSVWLLVLETYGINVWCAAGKGTFGTGELVRRI-E-A-RLSEVVGHRRLILPIMGAAGVSAHRVKKQSGFEV
>GCA_004917075.1_Bacteria.p_Desulfuromonadota.c_Desulfuromonadia.o_Geobacterales.f_Geobacteraceae.g_Geobacter_A.
---------------------------------------------------------------------MCWKVT---------S-----RL-T--DHLG--------------------------ACKARW-----G-----FLVPPGLYAVGEP-D-Q-APVVVTANYKMTYDIVRRTLSGRSVWILVLETYGINVWCAAGKGTFGTGELVRRV-E-T-RLREVVGHRRLILPIMGAAGVSAHRVKKQSGFEV
>GCA_005116655.1_Bacteria.p_Desulfobacterota.c_Desulfobulbia.o_Desulfobulbales.f_Desulfocapsaceae.g_Desulfopila.
-------------------------------------------------------------------------------------------------------------------------------------------------MTPGLYAIGNP-N-E-SSVIVTANYKLTFDSVRSALSSIDVWLLVVDTRGINVWCAAGKGTFSTGEVAYQV-V-S-RLSELVSHKTLILPQLAATGVSALKLKKRCGFTG
>GCA_005116675.1_Bacteria.p_Desulfobacterota.c_Desulfobulbia.o_Desulfobulbales.f_Desulfocapsaceae.g_Desulfopila.
---------------------------------------------------------------------------------------------------------------------------------MRT-----G-----YKVTPGLYAVGSP-S-D-SPVVVTANYKLTFDIARRNLKVIDVWLLVIDTRGINVWCAAGKGTFSTAEIAYQV-K-S-DLAKVVNHRTLILPQLSATGVDCLRLKSECGFRG
>GCA_005774545.1_Bacteria.p_Desulfuromonadota.c_Desulfuromonadia.o_Desulfuromonadales.f_BM103.
--------------------------------------------------------------------MYGTRLA---------A-----GL-T--DRLG--------------------------HWQMRW-----G-----YRVRPGLYAVGEP---QASPVLVTANYKMTVDLLRRELAATNAWLLVLDTRGVNVWCAAGKGTFGTAEIIRQV-T-C-RLAELVGHRTLVLPQLGAPGVAAHEVLKGCGFRV
>GCA_007244375.1_Bacteria.p_Desulfobacterota.c_Syntrophia.o_Syntrophales.f_Smithellaceae.g_Smithella.Smithella_sp001412345
-------------------------------------------------------------------FVRGFRIS---------S-----EL-V--DHWG--------------------------SIRARW-----G-----YKIDPGLYALGNP-D-N-SSVFVSANYKMSFDHLRSALKGRSGWILVLDTKGINVWCAAGKGTFGTKELLRRI-E-S-DLKKIISHNRLILPQLGAPGVAAHKIKQISGFNV
>GCA_007280195.1_Bacteria.p_MBNT15.c_MBNT15.o_MBNT15.f_MBNT15.g_CG2-30-66-27.
-------------------------------------------------------------------FLDGQRVH---------S-----RV-G--DLVG--------------------------RWKMRW-----G-----YRVAPGLYALGAP-G-D-APVLVTANYKLTFDVVRRDVARLDAWILVLDTQGVNVWCAAGEGTFGTGEVIRRV-T-A-RLAEVVSHRTIILPQLGAPGVAAHEVRKGCGFSV
>GCA_007559175.1_Bacteria.p_Desulfuromonadota.c_Desulfuromonadia.o_Geobacterales.f_Geobacteraceae.g_Geobacter_A.
---------------------------------------------------------------------MGWQVT---------S-----RL-T--DHLG--------------------------ACKARW-----G-----FLVPPGLYAVGEP-D-Q-APVVVTANYKMTYDIVRRTLSGRSVWLLVLETYGINVWCAAGKGTFGTGELVRRI-E-A-KLSEVVGHRRLILPIMGAAGVSAHRVKKQSGFEV
>GCA_007625085.1_Bacteria.p_Desulfobacterota_A.c_Desulfovibrionia.o_Desulfovibrionales.f_Desulfovibrionaceae.
-------------------------------------------------------------------------------------------------MCG--------------------------AIKARC-----G-----YKITPGLYCVGSP-G-D-APVLVTSNYKLTVDHLRARLGGVDAWVVVLDTHGVNVWCAAGKGLFGTEEAVARV-R-C-GLDQAAPHAPLVFPQMGVTGVVGREVAKRTGRKV
>GCA_900101345.1_Bacteria.p_Desulfobacterota.c_Desulfobacteria.o_Desulfobacterales.f_Desulfobacteraceae.g_Desulfoluna.Desulfoluna_spongiiphila
-------------------------------------------------------------------YVASFVVK---------T-----RL-D--DHLG--------------------------GLAVRC-----N-----YAVAPGLYAVGSP-S-T-SPVLVTANYKLSFDAVRRALDGMDAWLLAADTQGVNVWCAAGKGTFSAGEVAGRV-K-S-RLAEVVTHRRLILPQLSASGVTAREMKTRCGFAA
>GCA_900101495.1_Bacteria.p_Firmicutes_A.c_Clostridia.o_Peptostreptococcales.f_Natronincolaceae.g_Alkaliphilus.Alkaliphilus_peptidifermentans
-------------------------------------------------------------------------------------------------------------------------------MAVRV-----G-----YKISPGLYAIGNP-D-K-SEVLVTANYKLTIDQLRKELFEESFWVLVIDTNGVNVWCAAGKGTFSTEEVIYQV-K-N-KIEDLVSHRRLILPQLAAPGVVIQEIRKYTGFQP
>GCA_900103065.1_Bacteria.p_Desulfuromonadota.c_Desulfuromonadia.o_Desulfuromonadales.f_Geoalkalibacteraceae.g_Geoalkalibacter.Geoalkalibacter_ferrihydriticus
-------------------------------------------------------------------FVGGWQVC---------T-----RL-T--DHLG--------------------------HWQMRW-----G-----YRIAPGLYAVGCP-D-D-APVVVTANYKMSFDALRRELGGRDLWILVLETHGINVWCAAGKGTFGTEELARRV-K-T-GLEKLVRHRRLIVPQLGAVGVAAHEVKKACGFQV
>GCA_900105645.1_Bacteria.p_Desulfobacterota.c_Desulfobacteria.o_Desulfobacterales.f_Desulfobacteraceae.g_Desulfobacula.Desulfobacula_toluolica
-------------------------------------------------------------------YVYKFIIK---------S-----RL-G--DLFS--------------------------TFYVRC-----G-----YTVSPGLYGIGNP-D-H-SEVLVTANFKLTFDHLRQKLPGINAWILVLNTNGINVWCAAGKGTFSTRELANKI-K-A-SLEKIVDHKRIIVPQLGAIGVSARDVKKLSGFRV
>GCA_900109885.1_Bacteria.p_Desulfobacterota.c_Syntrophia.o_Syntrophales.f_Syntrophaceae.g_Syntrophus.Syntrophus_gentianae
-------------------------------------------------------------------FIRGAVVE---------A-----HL-S--DILG--------------------------SLKVRF-----G-----YSIDPGLYALGNP-D-K-APVVVSANYKLSFDCLREALPDRALWILVLDTKGVNVWCAAGKGTFGTEELIRRL-Q-S-GLEQVVRHRRLILPQLAAPGVAAHEVRKRTGFAV
>GCA_900111615.1_Bacteria.p_Firmicutes_A.c_Clostridia.o_Peptostreptococcales.f_Natronincolaceae.g_Natronincola_A.Natronincola_A_peptidivorans
-------------------------------------------------------------------ALDGVVIK---------S-----QI-T--DTLG--------------------------GIGVRA-----G-----YKVPIGMYAVGKP-T-D-SPVLVTGNYKLTVDALRKELTDLDVWMMVIDTKGVNIWCAAGKGTFSTEEIIFRI-K-N-KLEELVNHKRIILPQLGASGVVAHEIYKHSGFKV
>GCA_900114115.1_Bacteria.p_Desulfobacterota_A.c_Desulfovibrionia.o_Desulfovibrionales.f_Desulfomicrobiaceae.g_Desulfomicrobium.Desulfomicrobium_apsheronum
-------------------------------------------------------------------YVDGFRVR---------T-----RP-T--DRLG--------------------------TCRARL-----G-----YTVNPGLYAIGSP-G-E-APVIVTANYKLTFDTVRFALTGRELWLLVADTRGINIWCAGGKGTFSAGGIAEQV-R-I-GLDRIVSHRRLILPQLGANGVRARDLRKACGFEA
>GCA_900114595.1_Bacteria.p_Desulfobacterota_A.c_Desulfovibrionia.o_Desulfovibrionales.f_Desulfomicrobiaceae.g_Desulfomicrobium.Desulfomicrobium_norvegicum
-------------------------------------------------------------------YVDGFRVR---------T--------RPTDRLG--------------------------TCRARL-----G-----YTVNPGLYAIGTP-G-E-APVIVTANYKLTFDTVRFALAGRNLWLLVTDTRGINIWCAGGKGTFSAGGIAEQV-R-T-GLERIVSHRRLILPQLGANGVRARDLRKACGFEA
>GCA_900129305.1_Bacteria.p_Desulfobacterota.c_Syntrophobacteria.o_Syntrophobacterales.f_Syntrophobacteraceae.g_Desulfacinum.Desulfacinum_infernum
-------------------------------------------------------------------FVIGRRIS---------S-----RL-T--DRWG--------------------------AIKARW-----G-----YTVDPGLYALGQP-G-D-DPVLVTANYKLSFDRLRSALPGRSAWILVLDTKGINVWCAAGKGTFGTDELAFRV-R-S-GLDKVVSHRRLILPQLSAPGVAAHKVKSLCGFKA
>GCA_900129935.1_Bacteria.p_Firmicutes_B.c_Desulfitobacteriia.o_Desulfitobacteriales.f_Desulfitobacteriaceae.g_Desulfosporosinus.Desulfosporosinus_lacus
------------------------------------------------------------------------QTS---------A-----EL-T--DKLG--------------------------TWKARW-----G-----FKVEPGLYSVGKP-D-N-SPVLVSANYKMSFDSLRKELMEVNAWILVLDTKGVNVWCAAGKGTFGTQELLNRM-A-V-QLEKVVSHRTVIVPQLGAPGISAHEVTKFSGFKV
>GCA_900130015.1_Bacteria.p_Desulfobacterota.c_Desulfobulbia.o_Desulfobulbales.f_Desulfocapsaceae.g_Desulfofustis.Desulfofustis_glycolicus
------------------------------------------------------------------------QVA---------T-----RP-D--DRLG--------------------------AFLTRL-----G-----YKVVPGLYAVGTP-T-E-APVLVTGNYKLSFDALRFSLTGIDAWILVVDTRGVNVWCAAGKGTFSTAEIVHSV-K-T-RLADFISHRRLIVPQLGATGVSASEVKKGCGFSV
>GCA_900142215.1_Bacteria.p_Firmicutes_A.c_Clostridia.o_Lachnospirales.f_Lachnospiraceae.g_Anaerocolumna.Anaerocolumna_jejuensis
-------------------------------------------------------------------YITGLQVA---------T-----KL-S--DIIG--------------------------TWKVRW-----G-----YKISPGLYSVGKP-D-N-SPVLVTANYKLTFDCLRKELTSLHLWILVLDTKGVNVWCAAGKGTFGTDELVRRI-S-V-RLSEIVRHRTLILPQLGATGIAAHEVAKKSGFQV
>GCA_900143645.1_Bacteria.p_Firmicutes_A.c_Clostridia.o_Lachnospirales.f_Lachnospiraceae.g_Anaerocolumna.Anaerocolumna_xylanovorans
-------------------------------------------------------------------YIKGLRVA---------T-----EL-S--DILG--------------------------AWKVRW-----G-----YKVSPGLYSVGKP-D-N-SPVLVTANYKLTFDSLRKELTDLNLWILVLDTKGVNVWCAAGKGTFGTDELIRRV-S-V-RLSEVVRHRTLILPQLGATGIAAHKVAKGSGFHV
>GCA_900167235.1_Bacteria.p_Desulfobacterota.c_Desulfobacteria.o_Desulfobacterales.f_Desulfococcaceae.g_Desulfococcus.Desulfococcus_multivorans
------------------------------------------------------------------------RVE---------T-----AV-S--DKLG--------------------------TVKTRL-----G-----YKVVPGLYCVGTP-G-E-SPVLMTANYKLTFDALRKELGGLDAWILAADTRGINVWCAAGKGLFSTEEVVRRV-N-S-RLAEIVSHRELILPQLSATGIAAHQVKKICGFKV
>GCA_900170035.1_Bacteria.p_Desulfobacterota.c_Desulfobacteria.o_Desulfobacterales.f_Desulfobacteraceae.g_Desulfamplus.Desulfamplus_magnetovallimortis
-------------------------------------------------------------------FVTGFLVS---------T-----NM-N--DIFA--------------------------TAIVRA-----G-----YRISPGLYATGEP-D-N-SEVLVTANFKLTFDVLRSSLKGQNLWILVLDTKGVNVWCAAGKGTFSTCELVNRI-H-S-ELEKIVSHRRIIVPQLGATGIRAEEVKKQSGFRV
>GCA_900176285.1_Bacteria.p_Desulfobacterota.c_Syntrophobacteria.o_Syntrophobacterales.f_Syntrophobacteraceae.g_Desulfacinum.Desulfacinum_hydrothermale
-------------------------------------------------------------------FVIGRQVS---------S-----QL-T--DRWG--------------------------TVKARW-----G-----YTVDPGLYALGEP-G-E-APVLVSANYKLSFDHLRSALKDRCAWILVLDTKGINVWCAAGKGTFGTDELVFRV-Q-S-GLDRVVNHRLLILPQLSAPGVAAHKVRSRCGFKA
>GCA_900176365.1_Bacteria.p_Desulfobacterota.c_Desulfobacteria.o_Desulfobacterales.f_Desulfobacteraceae.g_Desulfobacterium_A.Desulfobacterium_A_vacuolatum
-------------------------------------------------------------------HVEDFKIK---------T-----QL-S--DIFS--------------------------TIMVRC-----G-----YRVAPGLYGVGEP-G-T-SEVLVTANFKLSFDHLRQELKGINVWILVLDTRGVNVWCAAGKGTFSTSELVHRI-E-T-GLNLVVDHKRVIVPQLGATGVSARLVQERCGFRV
>GCA_900185645.1_Bacteria.p_Firmicutes_A.c_Clostridia.o_Clostridiales.f_Clostridiaceae.g_Clostridium_AK.Clostridium_AK_sp900185645
------------------------------------------------------------------------KVS---------S-----EL-T--DIIG--------------------------AWKARW-----G-----FKVSPGLYSIGIP-D-N-SPVFVTANYKMSFDCLRKELKYINAYILVLDTKGINVWCAASKGTFSTNELVSRI-N-V-NLSQIISHKTLILPQLGATGVSAHEVQKKSGFKV
>GCA_900187405.1_Bacteria.p_Desulfuromonadota.c_Desulfuromonadia.o_Geobacterales.f_Geobacteraceae.g_DSM-9736.DSM-9736_sp900187405
-------------------------------------------------------------------GFHEWRVS---------T-----EL-G--DRLG--------------------------ACKARW-----G-----YMVPPGLYALGKP-S-E-DPVVVTANYKMSYDIVRSALAGRNIWLLVLETYGINVWCAAGKGSFGTEELVRRI-K-A-GLARVVAHRRLLLPILGAPGVAAHEVARQTGFSV
>GCA_900217235.1_Bacteria.p_Desulfobacterota_A.c_Desulfovibrionia.o_Desulfovibrionales.f_Desulfovibrionaceae.g_Pseudodesulfovibrio.Pseudodesulfovibrio_profundus
--------------------------------------------------------------------------------------------------MG--------------------------TLSVRF-----G-----YKVTPGLYCVGTP-T-Q-SPVIVTGNYKLTFDVVRRGLDGTDAWVLVTDTRGINIWCAAGKGLFSTQEVVRSV-R-S-RLAEVVQHRDMILPQLGSTGVAAHTVKKECGFRV
>GCA_900290365.1_Bacteria.p_Desulfobacterota.c_Syntrophobacteria.o_Syntrophobacterales.f_Syntrophobacteraceae.g_SbD1.SbD1_sp900290365
-----------------------------------------------------------------------------------------------------------------------------------------------YKIDPGLYALGAP-D-D-SPVLISASFKMSFDLLREALPARNAWVLVLDTDGINVWCAAGKGTFGTEELAGRI-E-C-GLSRVVKHRKIIVPQLGAPGISAHEIQKLTGFKV
>GCA_900290375.1_Bacteria.p_Firmicutes_B.c_Desulfitobacteriia.o_Desulfitobacteriales.f_Desulfitobacteriaceae.g_Desulfosporosinus.
------------------------------------------------------------------------QTS---------T-----QL-T--DVVG--------------------------SWKARW-----G-----FKVEPGLYSVGNP-G-S-SHVLVTANYKMSFDSLRKELNGLDVWILVIDTKGINVWCAAGKGTFGTRELLNRI-A-V-QLEKVVSHKALILPQLGAPGISAHEVSKFSGFKV
>GCA_900476375.1_Bacteria.p_Firmicutes_C.c_Negativicutes.o_Sporomusales.f_.
-------------------------------------------------------------------WMTGERVS---------T-----EY-T--DRLG--------------------------AWKARW-----G-----YKIPPGLYGVGNP-D-D-SLVLVSANYKMSFDRLRSELKGLNLWILVLDTKGINVWCAAGKGTFGTEELVNRI-S-V-KLSEIVTHRTLVVPQLGAPGVSAHKVLQLSGFKV
-----------------------------------------------------------------------------------MIRL-------------------------E-N--------------------------------------------------------------------------------------------------------------------------------------------
