# Supplementary material for: Deltaproteobacteria and Spirochaetes-Like Bacteria Are Abundant Putative Mercury Methylators in Oxygen-Deficient Water and Marine Particles in the Baltic Sea
Source: Front Microbiol. 2020 Sep 22;11:574080. doi: 10.3389/fmicb.2020.574080 (PMC7536318; doi:10.3389/fmicb.2020.574080)
Supplement: DATASHEET S5 — Proportion of DNA sequences identified to bacterial and archaeal groups for each metagenome from the three datasets used in the present study. The taxonomic identifications associated to each gene are displayed. The environmental conditions associated to the water samples for each metagenome are displayed. Fine taxonomic resolutions is displayed for orders and families from Deltaproteobacteria. [file Table_5.XLSX]

## Sheet: Feuil1
Supplementary Table S2. Proportion of DNA sequences identified to bacterial and archaeal groups for each metagenome from the three datasets used in the present study. The taxonomic identifications associated to each gene are displayed. The environmental conditions associated to the water samples for each metagenome are displayed. Fine taxonomic resolutions is displayed for orders and families fro…
		Redoxcline 2014														Transect 2014																														LMO 2012 time series
		TF0271	TF0271	TF0271	TF0271	TF0271	TF0271	TF0271	TF0271	Boknis_Eck	Boknis_Eck	Boknis_Eck	Boknis_Eck	TF0271	TF0271	AT1	AT1	AT1	AT3	AT3	AT3	AT4	AT4	AT4	MO3	MO3	MO3	MO6	MO6	MO6	MO7	MO7	MO7	S6	S6	S6	S7	S7	S7	S10	S10	S10	TF245	TF245	TF245	LMO	LMO	LMO	LMO
Latitude		57.3222	57.3222	57.3222	57.3222	57.3222	57.3222	57.3222	57.3222	54.5381	54.5381	54.5381	54.5381	57.3228	57.3228	58.1323	58.1323	58.1323	57.3057	57.3057	57.3057	65.446	65.446	65.446	56.867	56.867	56.867	54.2821	54.2821	54.2821	54.6979	54.6979	54.6979	55.5659	55.5659	55.5659	58.5849	58.5849	58.5849	61.7829	61.7829	61.7829	57.1162	57.1162	57.1162	56.9384	56.9384	56.9384	56.9384
Longitude		20.0506	20.0506	20.0506	20.0506	20.0506	20.0506	20.0506	20.0506	10.0478	10.0478	10.0478	10.0478	20.0606	20.0606	10	10	10	20.0766	20.0766	20.0766	23.2973	23.2973	23.2973	11.4339	11.4339	11.4339	11.568	11.568	11.568	12.7047	12.7047	12.7047	16.3665	16.3665	16.3665	18.2327	18.2327	18.2327	19.2952	19.2952	19.2952	17.6642	17.6642	17.6642	17.062	17.062	17.062	17.062
Filter-size (µm)		3	0.2	3	0.2	3	0.2	3	0.2	3	0.2	3	0.2	0.2	0.2	0.2	0.2	0.2	0.2	0.2	0.2	0.2	0.2	0.2	0.2	0.2	0.2	0.2	0.2	0.2	0.2	0.2	0.2	0.2	0.2	0.2	0.2	0.2	0.2	0.2	0.2	0.2	0.2	0.2	0.2	0.2	0.2	0.2	0.2
Prefiltration size (µm)		-	3	-	3	-	3	-	3	-	3	-	3	-	-	-	-	-	-	-	-	-	-	-	-	-	-	-	-	-	-	-	-	-	-	-	-	-	-	-	-	-	-	-	-	3	3	3	3
Salinity (psu)		10.9796	10.9796	11.282	11.282	11.7535	11.7535	12.1052	12.1052	16.276	16.276	25.082	25.082	11.7173	10.5491	28.05	34.914	35.081	6.744	7.226	10.862	2.442	3.04	3.146	14.526	17.613	31.943	10.28	14.676	20.323	8.325	14.969	16.415	7.577	7.661	15.73	6.742	7.248	9.221	5.456	5.462	5.566	7.05	7.304	8.902	6.7	6.9	6.5	6.5
Oxygen_(µmol/kg)		23.9652	23.9652	5.9394	5.9394	0	0	0	0	276	276	0	0	0	41.53	288.5	281.36	273.77	380.95	317.98	9.38	389.88	414.89	401.05	303.69	308.15	190.7	316.64	283.14	194.72	333.16	268.41	240.72	342.54	339.86	16.52	345.22	338.08	17.42	391.22	393.45	364.87	339.42	343.44	27.69	not_collected	not_collected	not_collected	not_collected
Sampling_Depth_(m)		110	110	120	120	140	140	200	200	10	10	25	25	139	100	1.8	80.1	241.7	1.4	65.4	116.5	1.8	42.3	78.7	2.9	11.4	20.8	1.7	16.3	22.6	2.8	12.7	19.3	3	30.3	66.6	1.9	60.5	76.5	2.4	33.9	55.8	3	55.9	85.7	2	2	2	2
Sampling_Date		2014-10-26	2014-10-26	2014-10-26	2014-10-26	2014-10-26	2014-10-26	2014-10-26	2014-10-26	2014-09-23	2014-09-23	2014-09-23	2014-09-23	2014-10-18	2014-10-18	2014-06-05	2014-06-05	2014-06-05	2014-06-09	2014-06-09	2014-06-09	2014-06-12	2014-06-12	2014-06-12	2014-06-06	2014-06-06	2014-06-06	2014-06-07	2014-06-07	2014-06-07	2014-06-04	2014-06-04	2014-06-04	2014-06-08	2014-06-08	2014-06-08	2014-06-16	2014-06-16	2014-06-16	2014-06-10	2014-06-10	2014-06-10	2014-06-17	2014-06-17	2014-06-17	2012-03-14	2012-03-22	2012-03-28	2012-04-03
counts all genes		10526226	28310144	12454194	9456106	5210287	10864902	3515589	19341001	2877423	2799936	13010220	2658717	12372668	28704140	10526226	28310144	12454194	9456106	5210287	10864902	3515589	19341001	2877423	2799936	13010220	2658717	12372668	28704140	5551212	8236779	5010872	2323704	11430890	5496891	23159161	13471875	28861047	5679310	3795183	24416156	30059062	37081756	19889444	4572142	10526226	28310144	12454194	9456106
counts hgcAB genes		7.6e-05	1.763e-05	0.0002492	0.0005394	0.0047594	0.0014814	0.0065412	0.00046526	3.48e-05	0	0.00013085	7.52e-05	0.00118838	6.96e-06	2.85e-05	1.412e-05	8.03e-06	3.18e-05	3.84e-05	0.0015364	0	0	0.000174	0.0001785	2.309e-05	7.52e-05	0	1.045e-05	1.8e-05	0	0	0.000172	0	0	2.16e-05	2.226e-05	0	0.0066688	7.89e-05	8.2e-06	1.998e-05	0	3.529e-05	0.0002406	9.5e-06	0	0	0
protein sequences	Taxonomic identifications	P2236_101	P2236_102	P2236_103	P2236_104	P2236_105	P2236_106	P2236_107	P2236_108	P2236_109	P2236_110	P2236_111	P2236_112	P2236_113	P2236_114	P1994_101	P1994_102	P1994_103	P1994_104	P1994_105	P1994_106	P1994_107	P1994_108	P1994_109	P1994_110	P1994_111	P1994_112	P1994_113	P1994_114	P1994_115	P1994_116	P1994_117	P1994_118	P1994_119	P1994_120	P1994_121	P1994_122	P1994_123	P1994_124	P1994_125	P1994_126	P1994_127	P1994_128	P1994_129	P1994_130	LMO120314	LMO120322	LMO120328	LMO120403
phylum	Actinobacteria	20762.1	53759	14216.8	40353.5	19836.2	23670.6	16713.4	39611.2	8855.01	90654.5	19342.4	67409.9	58944.1	56696.7	11942.4	29272.7	21891.6	126963	55258.4	47991.8	141502	109932	102854	28448.7	27088	11941.7	45663.4	32261.9	35913.5	74115.2	86395.7	60920.4	60996.7	96543.3	116049	56105.8	224406	43685.6	91427	203520	103786	58789.6	130246	124838	28115.7	40781.1	21645.3	18857.5
sub-phylum	Alphaproteobacteria	38992.2	93410.5	25813.9	57887.1	17460.8	13726.3	17092.2	23020.5	21049.1	99924.1	58353.6	121264	18026.9	58271	176976	114225	106763	114413	117725	74263.2	42108.3	60162.7	66421.6	122403	116115	98456.6	78587.9	80105.4	60370.8	57301.2	52374.7	58166	67121.3	75501.7	74176.4	36884.9	120929	43395.9	26677.6	40795.2	38379.5	53077.9	104014	97841.7	62530.4	81635.4	25780.5	28948.1
phylum	Bacteroidetes	25368.5	73626.9	31972.2	58666.8	48141.7	96497.8	47178.9	107511	30767.8	98629.2	165793	123989	84297.8	41533.7	151660	40201.1	52116.5	77536	161161	28052.3	54557.3	63706.1	51034.7	152412	170424	127946	101583	114594	71132.9	80685.6	127332	146595	93480	120132	93005	58613.1	43956.2	147423	25801.6	64812.3	125098	21528.4	62375.2	85317.7	24905.5	106652	67741.9	97826.9
phylum	Cyanobacteria	14679.7	7781.87	11551.6	6100.09	7073.45	4907.67	7350.69	4719.37	20848.5	52100.6	12621.3	19652.8	5858.35	12060	49583.4	56052.7	32093.6	110407	9407.55	5096.97	13208.5	14181.8	14336.3	26265.5	22945.2	21281.3	25228.6	38493.9	11945.8	80458	38068.4	25802.9	89861.1	68650.5	9003.04	73516.4	7568.04	5017.18	86991.7	23944	9841.44	79333.8	7381.15	7736.64	6862.07	7675.68	6958.11	5395.22
sub-phylum	Deltaproteobacteria	8792.83	4244.13	15724.6	15805.1	51969.8	71462.5	42557.5	41156.5	1165.68	841.58	14815.9	3020.6	58324.4	3942.43	581.02	2867.89	2680.67	848.8	629.04	16616.3	951.88	2163.93	2558.85	918.39	853.95	1050.27	793.1	886.13	950.63	856.04	801.93	956.06	622.38	965.58	9016.27	451.59	1199.19	43530.4	762.55	1110.72	1346.87	655	4794.54	4435.82	1058.52	400.68	480.07	409.39
Order	Desulfarculales	13.26	1.05	22.75	2.28	125.17	71.41	80.75	25.4	0	0.41	6.91	2.77	92.63	6.23	0.39	1.19	0.75	0.52	0.89	25.03	0.46	1.22	0.74	0.67	0.29	0.17	0.95	0.18	0.41	0.59	0.73	0.63	0.37	0.17	6.46	0.27	0.2	53.11	0	0.27	0.52	0.15	5	4.27	1.22	0	0	0.63
Family	Desulfarculaceae	3.1	0.41	5.04	0.71	25.96	20.49	17.07	9.34	0	0.41	1.31	0.63	18.47	1.04	0.11	0.18	0	0.09	0.71	14.31	0.23	0.65	0.07	0.19	0.02	0	0.11	0	0	0	0.19	0.19	0.11	0.06	4.5	0.17	0	15.43	0	0.05	0	0	1.39	1.39	0	0	0	0
Order	Desulfobacterales	1585.71	848.72	4736.09	5508.03	15045.6	29773.6	12344.1	20809.2	212.87	83.69	4723.62	674.22	20039.8	579.85	97.65	214.39	316.67	79.86	78.6	4571.22	65.07	119.58	96.64	97.53	95.21	120.42	79.29	85.93	91.85	138.03	104.22	135.29	51.05	67.42	597.98	59.85	109.78	18507.2	39.71	60.05	161.93	64.92	516.03	549.28	56.09	37.66	63.32	36.26
Family	Desulfobacteraceae	426.8	157.45	1372.94	847.24	4411.91	9505.4	3847.88	7201.71	45.42	25.43	1592.29	187.26	6041.61	109.91	25.48	45.5	68.48	16.21	22.59	1103.2	14.4	25.08	20.69	23.07	22.8	25.97	16.11	23.95	22.73	23.83	23.56	31.21	9.41	13.19	85.88	12.28	25.33	4874.99	5.35	12.48	30.37	6.71	89.72	100.22	11.38	16.04	17.1	6.61
Family	Desulfobulbaceae	120.19	44.09	259.08	434.43	1094.05	1284.54	921.21	954.58	23.11	10.49	423.61	44.25	1184.36	80.71	13.18	11.97	19.84	5.13	5.96	269.61	5.79	11.12	11.34	10.96	8.4	11.25	8.87	7.12	10.13	9.66	11	15.16	4.27	4.52	90.69	5.52	8.57	1309.42	3.63	4.97	20.61	2.53	53.14	58.07	7.24	3.22	7.57	3.48
Order	Desulfovibrionales	63	54.89	83.53	61.58	274.85	220.49	223.07	132.87	13	10.71	176.85	36.92	242.4	49.53	7.89	43.56	46.75	36.37	32.07	82.08	13.69	33.04	36.2	12.92	11.22	13.16	15.48	17.13	8.38	28.37	10.39	13.19	16.03	13.83	48.7	10.15	41.32	177.24	37.76	50.61	25.85	20.18	44.97	40.7	27.19	3.67	23.03	13.14
Family	Desulfovibrionaceae	10.8	2.24	13.57	1.6	26.8	20.8	26.8	7.59	1.47	0.99	20.85	5.9	22.88	2.6	0.2	1.04	1.14	0	1.55	6.09	0.75	1.74	2.02	0.63	0.32	0.26	0.74	0.18	0.19	1.16	0.44	0.5	0.94	0.03	4.54	0.5	0	32.18	0.61	0.69	2.66	0	2.59	3.35	1.41	0.83	0.66	0
Family	Desulfonatronaceae	2.98	0.14	4.52	0.24	15	15.32	9.21	3.48	0	0	4	0	22.28	2.02	0	0	0.23	0.24	0.05	3.02	0.44	0.63	0.33	0.4	0.25	0.09	0.35	0.3	0.06	1.02	0.59	0.33	0.4	1.62	1.14	0.15	0.5	15.26	0.05	0.58	0.26	0.46	1	0.53	0.52	0.36	0	0
Family	Desulfomicrobiaceae	12.61	0.04	8.85	0	0	0.05	1.32	0	0	0	0.06	0	0.42	11.91	0.09	0	0	0.02	28.95	1.29	4.07	10.13	9.76	0.06	0	0	0.06	0	0	0	0	0.03	0.14	0.29	4.31	0.3	32.73	1.96	0.11	2.31	4.25	0	17.92	9.37	8.1	0.13	19.43	10.42
Family	Desulfohalobiaceae	0.63	1.25	1.11	0.15	8.06	2.77	6.22	1.68	0	0	0.32	0	10.06	3.46	0.29	0.1	0	0.03	0	1.59	3.09	7.81	6.3	0.01	0.08	0	0.51	0	0	0.06	0.6	0.03	0	0	4.6	0.03	0.83	2.09	0.46	1.31	1.05	0.03	0.3	0.56	0.11	0.26	0.5	0
Order	Desulfuromonadales	171.96	125.52	220.88	239.8	567.3	497.68	520.44	289.77	33.29	16.94	3066.04	415.95	532.75	110.12	22.57	104.33	107.36	16.03	13.84	282.45	36.98	54.41	70.46	16.41	16.38	35.71	21.12	31.32	50.35	21.15	22.27	30.39	10.56	15.66	2213.19	12	26.92	409.54	48.56	70.23	43.37	9.95	125.06	114.09	36	15	19.97	10.64
Family	Desulfuromonadaceae	9.66	8.28	8.09	5.18	13.79	11.59	16.64	6.16	4.44	1.57	348.07	33.59	20.16	9.39	0.7	7.84	4.88	1.93	1.97	16.57	4.72	7.58	11.77	0.93	0.83	2.17	2.67	1.55	0.98	2.21	1.51	3.02	0.38	1.02	153.75	0.68	1.3	25.99	8.55	10.24	6.54	1.1	9.69	10.16	1.28	1.14	0.36	2
Family	Geobacteraceae	61.78	9.78	54.86	9.78	59.83	34.52	46.54	19.81	12.33	4.48	1000.84	80.42	60.38	20.57	5.27	5.38	11.74	2.83	3.4	104.42	3.41	6.43	7.69	3.41	3.12	4.81	6.68	3.24	5.1	4.77	4.03	5.92	2.41	2.67	838.57	2.69	3.9	70.26	3.84	5.55	7.1	1.63	42.65	40.18	1.4	2.18	5.17	2.37
sub-phylum	Epsilonproteobacteria	10229.4	13169.1	47104.8	75740.7	56154.8	33838.2	75599.9	66292.1	539.81	417.18	18473.8	35072.1	67389.6	980.22	355.94	473.83	745.07	235.13	232.14	5188.84	182.06	360.2	106.77	347.58	347.38	341.65	206.84	169.22	236.2	425.83	226.37	238.47	189.47	222.13	840.85	142.28	146.95	118014	106.19	189.86	975	36.46	1026.76	1316.11	93.85	118.32	165.36	184.84
sub-phylum	Gammaproteobacteria	20249	48228.5	23668.4	65783.1	16223.9	15847.6	22698.4	40874.9	12114.4	74709.9	75040.9	77477.2	15855.4	35337.5	89380.8	64146.9	72210.6	33022.7	58758.4	34964	12854.9	23200	22812.2	64492.2	78435.4	141244	52181.1	39559.4	38468.1	27888.2	19240.2	32794.8	26403.9	34347.9	43285	11105.5	30814.3	31262.4	13771	21771.8	47103.2	12220.5	34253	38646.8	29570.3	72442.4	20181	33296.9
Family	Shewanellaceae	879.38	101.65	1417.96	2303.81	179.2	92.65	641.07	2284.11	104.27	46.46	285.66	145.48	170.92	1558.17	67.48	81.83	161.88	105.71	3070.55	1143.38	71.25	187.18	71.02	180.15	74.77	116.82	364.18	61.88	69.32	51.19	57.45	106.24	91.91	1780.9	3485.17	83.57	8363.13	1006.4	387.99	46.77	624.07	28.89	5791.41	7012.29	25.61	6089.87	52.79	183.88
phylum	Nitrospinae	4595.18	43672.6	6034.33	49760.1	2551.99	10472	4547.59	26143.8	188.89	110.38	472.04	302.94	6546.62	11017.6	158.86	15162.9	25616.7	60.79	87.24	41159.1	121.32	729.25	1349.53	150.53	202.22	3700.29	136.81	224.64	778.34	105.38	208.07	761.09	83.99	101.91	23025.3	122.08	194.12	11071.6	80.03	219.69	2949.01	40.84	16639.7	18265.2	5511.73	123.64	1288.97	1403.77
phylum	Planctomycetes	78753	4963.97	53956.5	4372.57	30185.2	11386.9	25214	6535.98	23113.3	22334	17488.8	12706.3	27041.3	82057.3	12231.9	40028.1	38804.8	5275.61	1854.8	48236.4	18039.5	47208.3	55691.2	54347.5	36022.4	6596.94	11259.5	82879	82741.6	4237.44	39097.6	35178.2	910.17	1719.25	46921.2	1101.66	34264.9	14099.6	20153.5	31698.4	17240.3	890.58	82679.6	72226.9	20843	1836.59	18626.2	6214.11
phylum	Thaumarchaeota	2616.54	212.71	1610.08	1658.26	1411.59	117.94	637.96	162.56	107.27	54.96	104.57	83.32	201.68	176.99	236.83	212.06	51.94	80.65	194.38	176.3	114.65	176.78	422.42	232.44	281.56	2648.62	2078.19	146.03	1289.33	606.53	492.58	441.22	190.71	853.99	613.31	4319.13	6731.07	2479.56	40202.1	4720.52	59897.5	1338.34	22600.5	2547.35	44180.6	313.43	156.95	423.47
phylum	Verrucomicrobia	19043.1	8645.02	11814.5	4339.96	4498.01	2611.34	5127.97	3020.35	6646	13314.8	5663.04	8429.38	5218.15	34181	27844.2	18330.4	25553.3	5206.26	3529.78	14580	28940.7	30128.2	35389.3	18607.3	23398.1	13017.8	16361.5	41534.5	33805.8	11245.8	28461.4	30043.8	2262.06	3106.97	16539.7	4130.27	14633.4	5582.41	50200.5	85355.1	32442.3	2695.35	16216.2	14725.7	12693.7	63776.7	7027.07	3270.88
phylum	Chloroflexi	13547.6	6559.47	17324.6	4282.92	42486	10372.8	44530.3	6197	1262.13	666.05	50729.7	3532.38	10538	7437.08	266.21	5442.45	1736.16	491.33	6397.04	13175.8	3846.3	5405.54	5843.15	853.3	809.27	626.89	335.2	371.34	415.24	372.65	391.47	377.15	266.83	340.4	5640.44	269.53	11685.4	9210.4	1258.81	2038.97	2061.42	326.1	4249.8	3930.41	12279.8	732.76	5302.91	3221.57
group	Unassigned_Bacteria	287270	273331	238232	227233	305960	289293	303305	246535	72517.7	122917	225408	183952	267943	272215	88004.7	224131	184295	90020.4	92866.5	311117	128933	206799	221354	126643	127106	103051	86338	146498	125336	81470.3	130175	137140	68697.4	92886.7	240189	47814.4	136115	217607	102986	153662	124034	48270.4	220884	210558	145698	71229.7	67579.4	64975.1
group	Others	122813	208114	114311	197759	163442	202630	157172	200554	42131.4	99085	158555	155606	158112	136143	89581.8	144944	127130	137665	71859.4	203085	253924	207801	211547	90681.4	89543.3	96864.4	84533	71111.1	74240.3	81580.3	59007.1	71756	83754	82311	143587	54720.8	101576	181732	76916.7	93327.3	121460	76136.9	174299	126139	191822	104604	66856.8	58208.4
group	Other_Archaea	3116.93	1122.91	1643.31	4570.69	1555.51	866.96	977.21	2317.83	759.54	863.3	832.46	478.17	1429.81	1147.28	1384.14	1839.6	531.14	926.69	1773.29	1241.49	1559.42	2358.37	1788.52	1586.46	1903.9	4083.35	4604.45	913.47	2210.69	1580.84	1955.52	2127.48	1302.18	2273.35	1085.68	4690.8	13646.7	35697.4	25649.7	17996.7	37757	19927.3	54231.9	11278.6	23995.5	3877.94	18657.6	4961.61
phylum	Kiritimatiellaeota	119.25	46.49	146.84	58.92	557.4	244.61	321.2	122.15	19.57	18.52	455.65	39.42	424.51	110.05	12.9	35.13	43.61	6.12	12.11	171.86	7.84	26.52	58.03	6.8	9.47	23.99	9.41	19.42	26.89	16.92	12.68	21.05	4.44	7.86	86.59	4.82	95.92	175.79	34.29	46.43	45.79	3.2	76.73	64.13	412.6	11.93	52.83	31.64
phylum	Firmicutes	4456.87	3378.14	3844.63	3007.18	8180.21	6387.65	6775.38	4177.86	1051.99	1730.43	4964.81	3480.11	6105.95	3698.25	658.73	5057.14	3206.56	555.18	1287.44	4182.35	1497.19	2489.55	2720.33	1066.62	1104.57	1250.41	722.91	1124.38	1225.43	728.08	806	896.64	531.5	717.27	3262.61	478.86	1434.36	3367.57	1115.78	1658.24	1465.03	417	2272.75	2177.54	1404.09	665.11	751.51	768.64
phylum	Spirochaetes	629.38	703.3	992.61	1169.78	4255.04	4285.27	2848.34	2890.5	189.71	140.12	938.63	798.45	2273.08	387.33	174.99	465.22	453.86	90.5	103.41	1043.78	221.95	424.76	494.99	291.25	388.77	282.4	146.99	205.53	346.74	139.22	224.6	278.45	112.69	145.04	671.33	179.44	209.3	1735.44	216.85	324.18	261.44	55.81	330.27	343.14	172.88	83.74	86.42	88.85
[truncated: 33 more columns]
